# Supplementary material for: A New Model for Size-Dependent Tree Growth in Forests
Source: PLoS One. 2016 Apr 1;11(4):e0152219. doi: 10.1371/journal.pone.0152219 (PMC4817984; doi:10.1371/journal.pone.0152219)
Supplement: S1 Table — (CSV) [file pone.0152219.s002.csv]

Satake.g.epi	N	BA0	BAT	Prop0	PropT	Plot
Ulmus davidiana	1	0.13	0.03	0.12	0.01	1
Phellodendron amurense	13	31.02	50.23	27.5	17.4	1
Betula ermanii	38	81.63	238.37	72.38	82.59	1
Salix bakko	1	0.07	0.79	0.04	0.15	2
Phellodendron amurense	1	0.95	1.13	0.48	0.22	2
Fraxinus mandshurica	2	1.23	0.7	0.62	0.13	2
Betula ermanii	71	197.01	518.84	98.87	99.5	2
Fraxinus mandshurica	1	0.79	0.38	0.5	0.08	3
Acer mono	2	1.41	0.51	0.89	0.11	3
Phellodendron amurense	28	23.59	53.82	14.92	11.34	3
Betula ermanii	24	132.37	420.07	83.69	88.48	3
Phellodendron amurense	1	3.8	4.91	0.51	0.21	4
Betula maximowicziana	7	111.35	536.32	14.99	23.42	4
Betula ermanii	60	627.79	1749.04	84.5	76.37	4
Betula maximowicziana	4	114.24	433.93	28.6	32.78	5
Betula ermanii	14	285.18	889.95	71.4	67.22	5
Viburnum furcatum	2	1.17	1.41	0.08	0.04	6
Viburnum wrightii	2	1.29	1.29	0.08	0.04	6
Rhus trichocarpa	1	1.33	2.54	0.09	0.08	6
Swida controversa	1	1.77	2.54	0.11	0.08	6
Euonymus macropterus	4	4.3	5.06	0.28	0.16	6
Acanthopanax sciadophylloides	1	17.35	60.82	1.12	1.92	6
Styrax obassia	9	26.37	37.43	1.7	1.18	6
Betula maximowicziana	2	38.68	98.22	2.5	3.11	6
Prunus sargentii	3	58.32	88.14	3.77	2.79	6
Tilia japonica	2	75.97	169.15	4.91	5.35	6
Acer japonicum	26	79.14	150.95	5.11	4.78	6
Magnolia obovata	5	125.51	274.57	8.11	8.69	6
Acer mono	14	152.05	332.51	9.82	10.52	6
Sorbus alnifolia	35	204.05	353.39	13.18	11.18	6
Betula platyphylla	10	294.11	747.9	19	23.66	6
Quercus crispula	20	466.56	834.97	30.14	26.42	6
Hydrangea paniculata	1	0.79	3.8	0.02	0.04	7
Rhus trichocarpa	4	11.75	23.77	0.24	0.26	7
Styrax obassia	4	22.94	32.46	0.47	0.35	7
Populus sieboldii	1	23.76	67.93	0.48	0.74	7
Prunus sargentii	4	32.08	55.94	0.65	0.61	7
Betula maximowicziana	1	58.09	80.12	1.18	0.87	7
Salix bakko	4	60.99	126.31	1.24	1.38	7
Acanthopanax sciadophylloides	7	89.94	235.77	1.83	2.57	7
Kalopanax pictus	4	94.99	165.66	1.93	1.81	7
Magnolia obovata	10	141.36	207.75	2.87	2.27	7
Sorbus alnifolia	28	352.23	574.25	7.16	6.27	7
Acer mono	63	472.24	991.6	9.6	10.82	7
Betula platyphylla	68	1558.76	2372.75	31.7	25.9	7
Quercus crispula	66	1997.35	4224.15	40.62	46.1	7
Prunus sargentii	1	9.08	10.18	0.07	0.05	8
Quercus crispula	1	10.75	13.85	0.08	0.07	8
Acer japonicum	2	11.47	22.09	0.09	0.11	8
Sorbus alnifolia	2	12.02	35.97	0.09	0.19	8
Hydrangea paniculata	2	15.59	30.61	0.12	0.16	8
Magnolia obovata	4	53.18	88.44	0.4	0.46	8
Salix bakko	3	63.25	69.68	0.47	0.36	8
Morus australis	14	108.85	196.9	0.81	1.02	8
Kalopanax pictus	8	147.21	237.83	1.1	1.24	8
Sorbus commixta	11	279.12	513.78	2.08	2.67	8
Betula platyphylla	10	321.95	385.84	2.4	2	8
Tilia japonica	28	418.17	487.72	3.12	2.53	8
Swida controversa	131	2337.6	3645.54	17.44	18.94	8
Betula maximowicziana	172	9615.11	13514.25	71.74	70.19	8
Prunus sargentii	1	126.68	176.71	0.5	0.55	9
Populus sieboldii	1	141.03	160.61	0.56	0.5	9
Betula ermanii	1	191.13	260.16	0.76	0.81	9
Magnolia obovata	6	357.1	390.62	1.42	1.21	9
Kalopanax pictus	4	626.18	782.49	2.49	2.43	9
Tilia japonica	11	781.22	1099.86	3.11	3.41	9
Acer mono	6	1000.06	1206.53	3.98	3.74	9
Swida controversa	9	1080.48	1238.01	4.3	3.84	9
Acer japonicum	16	1205.7	1576.66	4.79	4.89	9
Sorbus alnifolia	7	1289.64	1610.73	5.13	4.99	9
Betula platyphylla	5	1841.3	2187.26	7.32	6.78	9
Quercus crispula	32	6923.46	9747.72	27.53	30.22	9
Betula maximowicziana	42	9582.4	11823.18	38.11	36.65	9
Tilia maximowicziana	1	43.01	59.45	0.11	0.12	10
Abies sachalinensis	2	89.93	151.69	0.23	0.31	10
Sorbus alnifolia	2	99.6	117.72	0.25	0.24	10
Magnolia obovata	2	160.61	173.92	0.41	0.35	10
Betula ermanii	2	276	385.87	0.7	0.78	10
Ulmus davidiana	1	283.53	373.25	0.72	0.75	10
Phellodendron amurense	1	298.65	343.07	0.76	0.69	10
Populus sieboldii	1	301.72	356.33	0.76	0.72	10
Tilia japonica	6	358.15	507.96	0.91	1.03	10
Kalopanax pictus	4	632.32	772.15	1.6	1.56	10
Prunus sargentii	4	1318.15	1640.78	3.33	3.31	10
Swida controversa	8	1534.78	1709.9	3.88	3.45	10
Acer mono	17	1616.82	2135.02	4.09	4.31	10
Acer japonicum	21	1727.01	2093.56	4.37	4.23	10
Alnus hirsuta	6	3647.01	4154.65	9.22	8.39	10
Betula platyphylla	20	7861.8	9161.13	19.88	18.51	10
Quercus crispula	90	8384.16	11734.19	21.2	23.71	10
Betula maximowicziana	43	10913.23	13629.09	27.6	27.53	10
Ulmus davidiana	1	8.04	9.62	0.01	0.01	11
Ilex macropoda	4	19.11	22.02	0.02	0.03	11
Morus australis	5	66.08	101.37	0.08	0.12	11
Acanthopanax sciadophylloides	3	209.93	198.2	0.27	0.23	11
Sorbus alnifolia	3	258.29	277.72	0.33	0.32	11
Acer mono	19	290.73	339.46	0.37	0.39	11
Kalopanax pictus	2	301.99	326.11	0.39	0.37	11
Swida controversa	1	551.55	585.35	0.71	0.67	11
Acer japonicum	19	617.95	744.53	0.79	0.85	11
Carpinus cordata	36	624.33	750.93	0.8	0.86	11
Magnolia praecocissima	4	810.48	836.68	1.04	0.96	11
Cercidiphyllum japonicum	7	964.29	997.51	1.24	1.14	11
Quercus serrata	4	1225.23	1430.86	1.57	1.64	11
Fraxinus lanuginosa	27	1371.94	1549.03	1.76	1.77	11
Tilia japonica	12	2334.93	2549.89	2.99	2.92	11
Styrax obassia	39	2571.53	2714.99	3.3	3.11	11
Magnolia obovata	7	2611.26	2950.33	3.35	3.38	11
Betula maximowicziana	9	3176.15	3878.52	4.07	4.44	11
Carpinus laxiflora	94	3313.83	3840.31	4.25	4.4	11
Tilia maximowicziana	9	3468.59	3853.03	4.45	4.41	11
Acer palmatum	25	4124.57	4307.46	5.29	4.93	11
Ostrya japonica	41	9897.09	10607.09	12.69	12.15	11
Prunus sargentii	22	11434.12	12794.99	14.66	14.66	11
Abies sachalinensis	13	11582.32	12978.08	14.85	14.87	11
Quercus crispula	35	16161.2	18660.13	20.72	21.37	11
