# Supplementary material for: A New Model for Size-Dependent Tree Growth in Forests
Source: PLoS One. 2016 Apr 1;11(4):e0152219. doi: 10.1371/journal.pone.0152219 (PMC4817984; doi:10.1371/journal.pone.0152219)
Supplement: S2 Table — (CSV) [file pone.0152219.s003.csv]

A0	AT	K3	K4	c	Plot
0.024	0.012	16301.3	0.0766	2.65	P1
0.016	0.0061	1554.6	0.0766	1.97	P2
0.023	0.0066	55.9	0.0766	1.49	P3
0.0035	0.0010	3327.6	0.0766	1.82	P4
0.0053	0.0012	19.4	0.0766	1.11	P5
0.0019	0.00080	741.0	0.0766	1.56	P6
0.00054	0.00025	166.5	0.0766	1.18	P7
0.00017	0.00011	333.0	0.0766	1.14	P8
0.000058	0.000044	535.4	0.0766	1.26	P9
0.000041	0.000031	13.7	0.0766	0.87	P10
0.000020	0.000018	744.0	0.0766	1.26	P11
