# Supplementary material for: A New Model for Size-Dependent Tree Growth in Forests
Source: PLoS One. 2016 Apr 1;11(4):e0152219. doi: 10.1371/journal.pone.0152219 (PMC4817984; doi:10.1371/journal.pone.0152219)
Supplement: S3 Table — Tree species name (Species), family name (Family), tree id (Tree.Number), diameter at breast height in year 19XY (DXY), tree height in year 19XY (HXY), and tree aboveground biomass in year 19XY (WAXY). (ZIP) [file pone.0152219.s004.zip]

Archive with 12 entries (11 files):
- S7/
- S7/P01.csv
- S7/P02.csv
- S7/P03.csv
- S7/P04.csv
- S7/P05.csv
- S7/P06.csv
- S7/P07.csv
- S7/P08.csv
- S7/P09.csv
- S7/P10.csv
- S7/P11.csv
