# Supplementary material for: A New Model for Size-Dependent Tree Growth in Forests
Source: PLoS One. 2016 Apr 1;11(4):e0152219. doi: 10.1371/journal.pone.0152219 (PMC4817984; doi:10.1371/journal.pone.0152219)
Supplement: S3 Table — Tree species name (Species), family name (Family), tree id (Tree.Number), diameter at breast height in year 19XY (DXY), tree height in year 19XY (HXY), and tree aboveground biomass in year 19XY (WAXY). (ZIP) [file pone.0152219.s004.zip › S7/P01.csv]

	Species	Family	Tree.Number	D85	D86	D87	D88	D89	D90	D91	H85	H86	H87	H88	H89	H90	H91	WA85	WA86	WA87	WA88	WA89	WA90	WA91
1	Betula ermanii	Betulaceae	776	0.9	1	1	1	1	1	1	2.7	2.7	3.1	3.1	2.9	2.8	2.8	0.167	0.197	0.197	0.197	0.197	0.197	0.197
2	Betula ermanii	Betulaceae	798	1	1	1.1	1.1	1.1	1.1	1.1	3	2.1	3	3.1	3	2.7	2.8	0.197	0.197	0.231	0.231	0.231	0.231	0.231
3	Betula ermanii	Betulaceae	785	1.8	1.8	1.9	1.8	2	1.9	1.9	3.3	3.5	3.7	3.8	3.8	3.5	3.6	0.571	0.571	0.635	0.571	0.705	0.635	0.635
4	Betula ermanii	Betulaceae	808	2.1	2.3	2.5	2.9	3.1	3.5	3.8	4	4.2	4.7	4.8	5.6	6.2	6.6	0.778	0.94	1.121	1.545	1.79	2.35	2.834
5	Betula ermanii	Betulaceae	779	1.5	1.5	1.7	1.9	1.8	1.9	1.9	3.2	3.6	3.6	3.9	4.1	4.2	4.4	0.402	0.402	0.51	0.635	0.571	0.635	0.635
6	Betula ermanii	Betulaceae	794	1.5	1.6	1.7	1.8	2	2	2	3.3	3.6	4.1	4.6	4.8	4.5	5.1	0.402	0.454	0.51	0.571	0.705	0.705	0.705
7	Betula ermanii	Betulaceae	824	1.3	1.5	1.8	2.2	2.5	2.9	3.4	3.1	3.3	3.5	4.2	4.7	5.6	6.1	0.309	0.402	0.571	0.857	1.121	1.545	2.201
8	Betula ermanii	Betulaceae	777	1.2	1.3	1.3	1.4	1.4	1.4	1.5	3.1	3.4	3.3	3.2	3.5	3.8	3.6	0.268	0.309	0.309	0.354	0.354	0.354	0.402
9	Betula ermanii	Betulaceae	787	1.8	2	2.3	2.6	2.9	3.1	3.3	3.6	4.4	4.4	5.1	5.2	5.6	6.1	0.571	0.705	0.94	1.219	1.545	1.79	2.058
10	Betula ermanii	Betulaceae	804	1	1	1	1.1	1	1.2	1.1	3	3.5	3.2	3.1	2.7	2.8	2.5	0.197	0.197	0.197	0.231	0.197	0.268	0.231
11	Betula ermanii	Betulaceae	839	1.6	1.8	1.9	2.2	2.4	2.7	2.8	3.5	3.7	3.9	4.6	4.8	5.2	5.4	0.454	0.571	0.635	0.857	1.028	1.323	1.431
12	Betula ermanii	Betulaceae	844	1.4	1.5	1.7	1.8	1.8	1.8	1.8	3.2	3.4	3.9	4.3	4.4	4.5	4.9	0.354	0.402	0.51	0.571	0.571	0.571	0.571
13	Betula ermanii	Betulaceae	799	1.8	1.9	2.1	2.3	2.5	2.9	3.1	3.6	3.9	4.4	4.8	5.3	5.7	5.8	0.571	0.635	0.778	0.94	1.121	1.545	1.79
14	Betula ermanii	Betulaceae	783	1.6	1.7	1.9	2	2	2.3	2.2	3.6	3.9	4.2	4.8	4.6	4.7	5.1	0.454	0.51	0.635	0.705	0.705	0.94	0.857
15	Betula ermanii	Betulaceae	860	1.2	1.2	1.3	1.3	1.3	1.3	1.3	2.6	2.7	2.7	3.1	3.1	3.2	3.2	0.268	0.268	0.309	0.309	0.309	0.309	0.309
16	Betula ermanii	Betulaceae	861	1	1.1	1.2	1.2	1.1	1.2	1.2	2.7	2.65	2.9	3.2	3.2	2.9	2.9	0.197	0.231	0.268	0.268	0.231	0.268	0.268
17	Betula ermanii	Betulaceae	812	1.9	2.1	2.4	2.7	3.1	3.4	3.6	3.6	3.8	4.5	5	5.3	6	6.4	0.635	0.778	1.028	1.323	1.79	2.201	2.505
18	Betula ermanii	Betulaceae	816	0.8	0.8	0.8	0.8	0.8	0.8	1	2.1	2.4	2.2	2.4	2.2	2.2	2.3	0.14	0.14	0.14	0.14	0.14	0.14	0.197
19	Betula ermanii	Betulaceae	821	1	1.1	1.2	1.1	1.1	1.2	1.1	2.7	2.9	3.1	3.2	3.1	2.8	3.1	0.197	0.231	0.268	0.231	0.231	0.268	0.231
20	Betula ermanii	Betulaceae	887	1.6	1.8	1.9	2.2	2.4	2.3	2.3	2.4	3.9	4.2	4.6	4.5	4	4.2	0.454	0.571	0.635	0.857	1.028	0.94	0.94
21	Betula ermanii	Betulaceae	786	2.5	2.8	3.2	3.7	4	4.9	5.2	4	4.5	4.8	5.4	5.5	6	7	1.121	1.431	1.921	2.666	3.189	5.125	5.901
22	Betula ermanii	Betulaceae	891	1.8	1.7	1.9	2.1	2.1	2.1	2.1	3.7	3.7	4	4.8	4.1	4.3	5.2	0.571	0.51	0.635	0.778	0.778	0.778	0.778
23	Betula ermanii	Betulaceae	792	1.6	1.7	2	2.2	2.6	3.1	3.3	3.6	2.7	4.7	5.3	5.2	6	6.6	0.454	0.51	0.705	0.857	1.219	1.79	2.058
24	Betula ermanii	Betulaceae	914	2.6	2.8	3.5	4	4.5	5.2	5.7	4.3	4.5	5.3	6.2	6.3	6.8	7.2	1.219	1.431	2.35	3.189	4.194	5.901	7.35
25	Betula ermanii	Betulaceae	920	1.4	1.5	1.6	1.7	1.7	1.7	1.6	3.5	3.6	3.6	3.8	3.8	3.6	3.7	0.354	0.402	0.454	0.51	0.51	0.51	0.454
26	Betula ermanii	Betulaceae	923	2.3	2.5	2.8	3.1	3.6	4	4.4	3.9	4.2	4.6	4.8	5.3	5.6	6.9	0.94	1.121	1.431	1.79	2.505	3.189	3.979
27	Betula ermanii	Betulaceae	925	1.2	1.2	1.2	1.2	1.1	1.2	1.2	2.9	3.1	3.1	2.9	3	3	3.1	0.268	0.268	0.268	0.268	0.231	0.268	0.268
28	Betula ermanii	Betulaceae	928	1.8	1.9	2.2	2.6	2.7	3.2	3.6	3.6	3.5	4	4.7	5.1	5.6	6.4	0.571	0.635	0.857	1.219	1.323	1.921	2.505
29	Betula ermanii	Betulaceae	932	1.5	1.5	1.7	1.8	1.8	2.1	2.2	3	3.3	3.4	4.1	4.4	4.5	5.2	0.402	0.402	0.51	0.571	0.571	0.778	0.857
30	Betula ermanii	Betulaceae	864	1.3	1.3	1.5	1.6	1.7	1.7	1.7	3.1	3	3.1	3.4	3.6	3.7	3.8	0.309	0.309	0.402	0.454	0.51	0.51	0.51
31	Betula ermanii	Betulaceae	879	3	3.1	3.6	3.9	4.2	5	5.3	4	1.4	4.4	4.8	5.4	6	6.8	1.665	1.79	2.505	3.008	3.57	5.376	6.175
32	Betula ermanii	Betulaceae	942	1.1	1.2	1.2	1.2	1.2	1.2	1.2	2.8	3	3	3.2	3.1	3	2.9	0.231	0.268	0.268	0.268	0.268	0.268	0.268
33	Betula ermanii	Betulaceae	955	1.5	1.6	1.8	1.9	1.8	1.9	1.8	3.5	3.7	3.9	4	4.5	4.8	4.8	0.402	0.454	0.571	0.635	0.571	0.635	0.571
34	Betula ermanii	Betulaceae	890	2	2.2	2.4	2.9	3.2	3.8	4.2	3.6	3.8	4.3	4.9	5.3	5.7	6.5	0.705	0.857	1.028	1.545	1.921	2.834	3.57
35	Betula ermanii	Betulaceae	961	1.6	1.8	2	2.2	2.4	2.5	2.5	3.5	3.7	3.9	4.8	4.8	4.6	5.1	0.454	0.571	0.705	0.857	1.028	1.121	1.121
36	Betula ermanii	Betulaceae	964	1.4	1.4	1.6	1.6	1.6	1.6	1.6	3	3.3	3.5	3.8	3.6	3.6	3.7	0.354	0.354	0.454	0.454	0.454	0.454	0.454
37	Betula ermanii	Betulaceae	966	2.1	2.2	2.5	3.1	3.4	4.1	4.5	3.8	4.1	4.6	5	5.4	5.7	6.5	0.778	0.857	1.121	1.79	2.201	3.376	4.194
38	Betula ermanii	Betulaceae	968	1.4	1.5	1.6	1.5	1.4	1.6	1.5	2.8	2.8	2.9	3.4	3.5	3.4	3.3	0.354	0.402	0.454	0.402	0.354	0.454	0.402
39	Phellodendron amurense	Rutaceae	771	1.7	1.7	1.8	1.9	2	2	2.1	2.3	2.5	2.4	2.8	2.9	3.1	2.8	0.435	0.435	0.486	0.541	0.6	0.6	0.663
40	Phellodendron amurense	Rutaceae	774	1.7	1.8	1.8	2.1	2	2.2	2.2	2.8	2.8	3.3	3.4	3.3	3.6	2.8	0.435	0.486	0.486	0.663	0.6	0.73	0.73
41	Phellodendron amurense	Rutaceae	962	1.8	1.8	1.9	2.1	2.1	2.2	2.2	3.1	3.1	3.3	3.5	3.5	3.3	3.3	0.486	0.486	0.541	0.663	0.663	0.73	0.73
42	Phellodendron amurense	Rutaceae	933	1.6	1.6	1.7	1.7	1.6	1.8	1.8	2.4	2.3	2.4	2.8	2.3	2.4	2.2	0.387	0.387	0.435	0.435	0.387	0.486	0.486
43	Phellodendron amurense	Rutaceae	939	2.3	2.4	2.6	3	3.2	3.3	3.4	3	3.1	3.3	3.3	4.2	4.2	4.2	0.801	0.876	1.039	1.419	1.637	1.754	1.876
44	Phellodendron amurense	Rutaceae	885	2.3	2.4	2.6	2.8	3	3.1	3.2	3	3.4	3.6	4.5	4.6	5.1	5.2	0.801	0.876	1.039	1.22	1.419	1.526	1.637
45	Phellodendron amurense	Rutaceae	853	1.4	1.4	1.5	1.5	1.5	1.6	1.5	2.7	2.6	2.8	3.2	2.9	3.1	3.3	0.301	0.301	0.342	0.342	0.342	0.387	0.342
46	Phellodendron amurense	Rutaceae	830	1.5	1.6	1.8	1.7	1.7	1.8	1.9	2.5	2.6	2.9	3.6	1.9	2.3	2.4	0.342	0.387	0.486	0.435	0.435	0.486	0.541
47	Phellodendron amurense	Rutaceae	831	1.9	1.9	2	2.3	2.3	2.4	2.4	3	2.9	2.9	3.6	3.1	3.7	1.9	0.541	0.541	0.6	0.801	0.801	0.876	0.876
48	Phellodendron amurense	Rutaceae	909	1.4	1.4	1.5	1.6	1.4	1.5	1.6	2.6	2.6	2.8	3.2	3.3	3.2	3.3	0.301	0.301	0.342	0.387	0.301	0.342	0.387
49	Phellodendron amurense	Rutaceae	845	1	1	1	1.1	1.1	1.1	1	2	2.1	2	2.5	2.2	2.4	1.5	0.168	0.168	0.168	0.197	0.197	0.197	0.168
50	Phellodendron amurense	Rutaceae	801	2	2.2	2.4	2.4	2.6	2.7	2.6	3.4	3.5	3.6	3.9	3.8	3.6	3.7	0.6	0.73	0.876	0.876	1.039	1.127	1.039
51	Phellodendron amurense	Rutaceae	960	1.6	1.6	1.7	1.7	1.7	1.7	1.7	2.8	2.8	2.9	2.9	2.8	2.8	1.9	0.387	0.387	0.435	0.435	0.435	0.435	0.435
52	Ulmus davidiana	Ulmaceae	836	0.4	0.5	0.4	0.5	0.5	0.6	0.2	1.7	1.7	1.7	1.3	1.4	1.4	1.4	0.061	0.076	0.061	0.076	0.076	0.094	0.042
