# Supplementary material for: A New Model for Size-Dependent Tree Growth in Forests
Source: PLoS One. 2016 Apr 1;11(4):e0152219. doi: 10.1371/journal.pone.0152219 (PMC4817984; doi:10.1371/journal.pone.0152219)
Supplement: S3 Table — Tree species name (Species), family name (Family), tree id (Tree.Number), diameter at breast height in year 19XY (DXY), tree height in year 19XY (HXY), and tree aboveground biomass in year 19XY (WAXY). (ZIP) [file pone.0152219.s004.zip › S7/P02.csv]

	Species	Family	Tree.Number	D85	D86	D87	D88	D89	D90	D91	D92	H85	H86	H87	H88	H89	H90	H91	H92	WA85	WA86	WA87	WA88	WA89	WA90	WA91	WA92
1	Betula ermanii	Betulaceae	802	1.5	1.6	1.6	1.6	1.6	1.7	1.6	1.6	3.8	4.05	3.9	4.1	3.9	4.3	3.7	3.9	0.402	0.454	0.454	0.454	0.454	0.51	0.454	0.454
2	Betula ermanii	Betulaceae	804	2.6	2.8	3.1	3.3	3.6	4	4.3	4.4	4.5	5.2	5.3	6.1	6.1	6.5	7.4	7.4	1.219	1.431	1.79	2.058	2.505	3.189	3.771	3.979
3	Betula ermanii	Betulaceae	812	0.8	0.8	0.9	0.9	0.9	0.9	0.9	0.9	2.6	2.7	2.8	2.9	3	2.5	2.7	1.7	0.14	0.14	0.167	0.167	0.167	0.167	0.167	0.167
4	Betula ermanii	Betulaceae	818	1.6	1.6	1.7	1.8	1.7	1.7	1.7	1.8	3.6	3.9	3.8	3.7	3.6	3.8	3.6	3.6	0.454	0.454	0.51	0.571	0.51	0.51	0.51	0.571
5	Betula ermanii	Betulaceae	819	1.4	1.7	1.7	1.9	1.9	2	2	2.2	3.8	4.1	4.2	4.5	4.5	4.3	4.4	4.5	0.354	0.51	0.51	0.635	0.635	0.705	0.705	0.857
6	Betula ermanii	Betulaceae	822	2.7	3	3.3	3.6	3.7	3.9	4	4.1	4.3	4.8	5.1	5.7	5.7	6.1	7.1	7.2	1.323	1.665	2.058	2.505	2.666	3.008	3.189	3.376
7	Betula ermanii	Betulaceae	823	3	3.4	3.6	4	4.3	4.8	4.9	5.2	4.7	5.2	5.3	6.2	6	6.2	7.6	7.5	1.665	2.201	2.505	3.189	3.771	4.881	5.125	5.901
8	Betula ermanii	Betulaceae	824	1	1	1	1	0.9	0.9	0.9	1	2.7	2.8	2.7	2.7	2.4	2.1	1.9	2	0.197	0.197	0.197	0.197	0.167	0.167	0.167	0.197
9	Betula ermanii	Betulaceae	825	1.6	1.7	1.8	1.8	1.8	1.8	1.8	1.8	3.3	3.6	3.5	3.8	3.6	3.3	3.3	3.5	0.454	0.51	0.571	0.571	0.571	0.571	0.571	0.571
10	Betula ermanii	Betulaceae	828	3.7	4.3	4.8	5.1	5.6	6.4	6.9	7.3	5.2	5.7	6	7	7.2	7.5	8.2	8.1	2.666	3.771	4.881	5.635	7.044	9.722	11.674	13.398
11	Betula ermanii	Betulaceae	834	1.6	1.5	1.6	1.6	1.6	1.7	1.6	1.7	3.4	3.5	3.6	3.4	3.1	3.3	3.4	3.3	0.454	0.402	0.454	0.454	0.454	0.51	0.454	0.51
12	Betula ermanii	Betulaceae	914	1.7	1.8	1.9	1.8	1.8	1.9	1.8	1.9	3.9	4.1	3.7	3.8	3.9	3.7	3.9	3.9	0.51	0.571	0.635	0.571	0.571	0.635	0.571	0.635
13	Betula ermanii	Betulaceae	915	1.8	2	2.1	2.3	2.5	2.4	2.4	2.4	4.2	4.7	4.9	5.8	5.8	5.7	6.3	6.2	0.571	0.705	0.778	0.94	1.121	1.028	1.028	1.028
14	Betula ermanii	Betulaceae	852	1.3	1.4	1.4	1.4	1.4	1.4	1.4	1.4	3.5	3.7	3.8	4	3.6	3.3	3.2	3.4	0.309	0.354	0.354	0.354	0.354	0.354	0.354	0.354
15	Betula ermanii	Betulaceae	853	2.8	3.1	3.3	3.4	3.8	3.8	4	4.3	4.5	4.8	5.4	6.1	6.3	6.9	7.5	7.5	1.431	1.79	2.058	2.201	2.834	2.834	3.189	3.771
16	Betula ermanii	Betulaceae	864	1.8	2	2.2	2.4	2.4	2.5	2.6	2.4	4	4.5	4.9	5.7	5	5.4	5.7	6	0.571	0.705	0.857	1.028	1.028	1.121	1.219	1.028
17	Betula ermanii	Betulaceae	867	2.4	2.6	2.8	3.1	3.1	3.1	3.2	3.1	4.1	4.7	4.9	5.6	5.6	5.5	6	5.4	1.028	1.219	1.431	1.79	1.79	1.79	1.921	1.79
18	Betula ermanii	Betulaceae	876	3	3.2	3.3	3.7	3.8	4	4.1	4.5	4.7	5.4	5.6	6	6.4	6.7	7.4	7.2	1.665	1.921	2.058	2.666	2.834	3.189	3.376	4.194
19	Betula ermanii	Betulaceae	886	1.6	1.7	1.7	1.8	1.8	1.8	1.8	1.8	3.2	3.6	3.9	4.1	3.7	3.6	4.1	3.5	0.454	0.51	0.51	0.571	0.571	0.571	0.571	0.571
20	Betula ermanii	Betulaceae	896	2	2.2	2.2	2.4	2.6	2.6	2.6	2.6	4.2	4.8	5.2	5.7	5.7	6.1	6.5	6.4	0.705	0.857	0.857	1.028	1.219	1.219	1.219	1.219
21	Betula ermanii	Betulaceae	899	1.7	1.8	1.9	1.9	2	2	1.9	2	3.6	4.4	4.7	4.9	4.9	4.4	4.8	4.9	0.51	0.571	0.635	0.635	0.705	0.705	0.635	0.705
22	Betula ermanii	Betulaceae	901	1	1	1.1	1	1	1.1	1	1.1	2.9	3	2.9	2.9	3	2.8	2.8	2.5	0.197	0.197	0.231	0.197	0.197	0.231	0.197	0.231
23	Betula ermanii	Betulaceae	908	2.9	3.3	3.7	4.2	4.4	5	5.1	5.5	4.6	5.2	5.3	6.2	6.5	7.1	7.8	8	1.545	2.058	2.666	3.57	3.979	5.376	5.635	6.747
24	Betula ermanii	Betulaceae	911	1.6	0.9	1	1	0.9	1	1	1.1	3	3.2	3.1	3	3.1	2.9	3.1	3	0.454	0.167	0.197	0.197	0.167	0.197	0.197	0.231
25	Betula ermanii	Betulaceae	964	1.3	1.3	1.3	1.3	1.3	1.3	1.3	1.4	3.4	3.9	3.8	4	3.7	3.9	3.9	4	0.309	0.309	0.309	0.309	0.309	0.309	0.309	0.354
26	Betula ermanii	Betulaceae	965	0.5	0.5	0.5	0.4	0.5	0.5	0.6	0.6	2	2.1	1.9	1.9	2	1.8	1.9	1.9	0.077	0.077	0.077	0.061	0.077	0.077	0.095	0.095
27	Betula ermanii	Betulaceae	916	2.1	2.4	2.5	2.8	2.9	3.2	3.3	3.4	4.4	4.7	5	5.7	5.7	5.7	7	7.1	0.778	1.028	1.121	1.431	1.545	1.921	2.058	2.201
28	Betula ermanii	Betulaceae	921	1.3	1.4	1.4	1.4	1.4	1.5	1.4	1.5	3.5	3.6	3.7	3.6	2.3	2.2	2.5	2.5	0.309	0.354	0.354	0.354	0.354	0.402	0.354	0.402
29	Betula ermanii	Betulaceae	924	2.6	2.9	3.2	3.6	3.9	4.5	4.7	5.3	4.5	5.3	5.2	6.2	6.7	7.2	7.8	8	1.219	1.545	1.921	2.505	3.008	4.194	4.645	6.175
30	Betula ermanii	Betulaceae	973	0.7	0.6	0.7	0.7	0.6	0.7	0.7	0.7	2.2	2.2	2.2	2	2.4	2	2.1	2	0.116	0.095	0.116	0.116	0.095	0.116	0.116	0.116
31	Betula ermanii	Betulaceae	941	2.7	2.8	3	3.4	3.5	3.6	3.8	4.1	4.2	4.9	5.1	5.7	6.2	7	7.2	7.3	1.323	1.431	1.665	2.201	2.35	2.505	2.834	3.376
32	Betula ermanii	Betulaceae	945	2.1	2.4	2.6	3.2	3.4	3.8	4	4.3	4.6	4.9	5.4	6.5	6.5	6.8	7.3	7.6	0.778	1.028	1.219	1.921	2.201	2.834	3.189	3.771
33	Betula ermanii	Betulaceae	948	0.7	0.7	0.8	0.7	0.7	0.8	0.8	0.8	2.2	2.2	2.2	2.1	2.3	2.1	2	2	0.116	0.116	0.14	0.116	0.116	0.14	0.14	0.14
34	Betula ermanii	Betulaceae	954	1.8	2	2.2	2.4	2.4	4.9	5.2	5.5	4.2	4.6	4.8	5.4	5.5	6.7	7.5	7.2	0.571	0.705	0.857	1.028	1.028	5.125	5.901	6.747
35	Betula ermanii	Betulaceae	959	1.4	1.4	1.5	1.4	1.4	1.4	1.4	1.5	3.2	3.4	3.6	3.7	3.7	3.5	3.5	3.6	0.354	0.354	0.402	0.354	0.354	0.354	0.354	0.402
36	Betula ermanii	Betulaceae	961	1.3	1.4	1.4	1.5	1.4	1.5	1.5	1.5	3.5	3.7	3.7	3.8	4.2	4.1	4.2	3.9	0.309	0.354	0.354	0.402	0.354	0.402	0.402	0.402
37	Betula ermanii	Betulaceae	962	1.4	1.5	1.5	1.6	1.5	1.6	1.6	1.6	3.6	4.1	4.3	3.8	4.3	4	4.1	3.9	0.354	0.402	0.402	0.454	0.402	0.454	0.454	0.454
38	Betula ermanii	Betulaceae	1015	2.5	2.9	3.3	3.7	4.2	4.9	5.3	5.7	4.4	5	5.1	5.7	6	7.3	7	7.1	1.121	1.545	2.058	2.666	3.57	5.125	6.175	7.35
39	Betula ermanii	Betulaceae	1019	1.5	1.6	1.6	1.7	1.6	1.6	1.6	1.6	3.8	4	3.9	3.7	3.7	3.9	3.8	3.8	0.402	0.454	0.454	0.51	0.454	0.454	0.454	0.454
40	Betula ermanii	Betulaceae	967	1.5	1.6	1.7	1.7	1.6	1.6	1.6	1.7	4	4.3	4.4	4.6	4.6	4.4	4.1	4.1	0.402	0.454	0.51	0.51	0.454	0.454	0.454	0.51
41	Betula ermanii	Betulaceae	970	2	2.1	2.2	2.4	2.4	2.6	2.6	2.7	3.7	4.6	5.1	5.7	5.7	5.9	6.7	6.6	0.705	0.778	0.857	1.028	1.028	1.219	1.219	1.323
42	Betula ermanii	Betulaceae	972	3.5	3.9	4.2	4.7	5	5.5	5.8	6.1	5	5.4	5.8	6.6	6.8	7.2	7.9	8	2.35	3.008	3.57	4.645	5.376	6.747	7.664	8.655
43	Betula ermanii	Betulaceae	1040	1	1	1.1	1.2	1.1	1.1	1.1	1.4	3.2	3.7	3.5	3.4	3.6	1.9	2	2	0.197	0.197	0.231	0.268	0.231	0.231	0.231	0.354
44	Betula ermanii	Betulaceae	974	1.6	1.7	1.7	1.7	1.7	1.7	1.7	1.7	3.8	4.4	4.4	3.7	3.6	3.5	2.8	2.1	0.454	0.51	0.51	0.51	0.51	0.51	0.51	0.51
45	Betula ermanii	Betulaceae	977	1.9	2.1	2.2	2.4	2.6	2.8	2.8	2.8	4.4	4.7	5.9	5.7	6	6.2	7.1	6.7	0.635	0.778	0.857	1.028	1.219	1.431	1.431	1.431
46	Betula ermanii	Betulaceae	981	1.1	1.1	1.2	1.1	1.1	1.2	1.2	1.2	3.1	3.2	3	3	3.2	3	2.2	2.2	0.231	0.231	0.268	0.231	0.231	0.268	0.268	0.268
47	Betula ermanii	Betulaceae	990	2.6	2.9	3.2	3.5	3.8	4.1	4.3	4.7	4	4.8	5.2	5.5	6.2	7	7.4	7.7	1.219	1.545	1.921	2.35	2.834	3.376	3.771	4.645
48	Betula ermanii	Betulaceae	991	1.1	1.1	1.1	1.1	1.1	1.1	1.1	1.2	3.2	3.3	3.2	2.2	2.5	2.3	2.4	2.3	0.231	0.231	0.231	0.231	0.231	0.231	0.231	0.268
49	Betula ermanii	Betulaceae	998	1.7	1.8	1.9	1.9	1.9	1.9	2	2	3.6	4.7	4.5	4.5	4.7	4.5	4.7	4.5	0.51	0.571	0.635	0.635	0.635	0.635	0.705	0.705
50	Betula ermanii	Betulaceae	1000	2.5	3	3.3	3.7	4	4.5	4.9	5.1	4.2	5.4	5.7	5.8	6.2	6.7	7.3	7.7	1.121	1.665	2.058	2.666	3.189	4.194	5.125	5.635
51	Betula ermanii	Betulaceae	1061	0.7	0.7	0.7	0.7	0.7	0.7	0.7	0.7	2	2	2	1.9	2	1.8	1.8	1.7	0.116	0.116	0.116	0.116	0.116	0.116	0.116	0.116
52	Betula ermanii	Betulaceae	1063	1.5	1.6	1.8	1.8	1.9	2	1.9	1.9	3.7	4.1	4.4	5.1	5.1	4.1	4.1	3.6	0.402	0.454	0.571	0.571	0.635	0.705	0.635	0.635
53	Betula ermanii	Betulaceae	1022	2.2	2.6	2.8	3	3	3.1	3.2	3.3	4.1	4.6	5	5.3	5.2	4.9	6.3	6.5	0.857	1.219	1.431	1.665	1.665	1.79	1.921	2.058
54	Betula ermanii	Betulaceae	1030	1.7	2	2.3	2.6	2.7	2.9	3	3.2	4.1	4.5	4.9	5.5	5.8	6.2	6.6	7.1	0.51	0.705	0.94	1.219	1.323	1.545	1.665	1.921
55	Betula ermanii	Betulaceae	1032	1.4	1.6	1.6	1.6	1.6	1.7	1.6	1.6	4.1	4.2	4.3	4	4.2	4.2	3.8	2.9	0.354	0.454	0.454	0.454	0.454	0.51	0.454	0.454
56	Betula ermanii	Betulaceae	1079	1.5	1.8	1.8	1.8	1.8	1.9	2	1.9	3.9	4.3	4.4	5.4	4.8	4.4	4.7	4.9	0.402	0.571	0.571	0.571	0.571	0.635	0.705	0.635
57	Betula ermanii	Betulaceae	1044	0.7	0.8	0.7	0.8	0.8	0.8	0.8	0.8	2.5	2.2	2.3	2.4	2.6	2.3	2.2	2	0.116	0.14	0.116	0.14	0.14	0.14	0.14	0.14
58	Betula ermanii	Betulaceae	1046	1.5	1.7	1.7	1.7	1.7	1.7	1.7	1.8	4	4	4.3	3.9	4	3.8	3.9	3.7	0.402	0.51	0.51	0.51	0.51	0.51	0.51	0.571
59	Betula ermanii	Betulaceae	1110	1.5	1.7	1.7	1.9	1.8	1.9	1.9	1.9	3.6	3.9	4.2	4.4	4.6	4.6	4.5	4.7	0.402	0.51	0.51	0.635	0.571	0.635	0.635	0.635
60	Betula ermanii	Betulaceae	1054	1.7	2	2	2.3	2.2	2.3	2.3	2.5	4	4.4	4.7	5	4.7	4.9	5	4.9	0.51	0.705	0.705	0.94	0.857	0.94	0.94	1.121
61	Betula ermanii	Betulaceae	1057	1.5	1.4	1.4	1.4	1.5	1.6	1.6	1.6	3.1	3.4	3.5	3.4	3.4	3.1	3.4	3.3	0.402	0.354	0.354	0.354	0.402	0.454	0.454	0.454
62	Betula ermanii	Betulaceae	1059	0.9	0.9	0.9	0.9	0.9	0.9	0.9	1	2.5	2.6	2.6	2.4	2.3	2.2	2.5	2.5	0.167	0.167	0.167	0.167	0.167	0.167	0.167	0.197
63	Betula ermanii	Betulaceae	1060	0.7	0.8	0.9	0.9	0.9	0.9	0.9	0.9	2.5	2.6	2.7	2.7	2.7	2.8	2.6	2.7	0.116	0.14	0.167	0.167	0.167	0.167	0.167	0.167
64	Betula ermanii	Betulaceae	1078	1.6	1.8	1.9	2.1	2.1	2.3	2.3	2.3	3.5	3.8	4.2	4.6	4.6	4.4	4.5	4.5	0.454	0.571	0.635	0.778	0.778	0.94	0.94	0.94
65	Betula ermanii	Betulaceae	1111	1.5	1.6	1.7	1.7	1.7	1.8	1.8	1.8	3.5	3.7	3.9	4	4	4.2	4.1	4.1	0.402	0.454	0.51	0.51	0.51	0.571	0.571	0.571
66	Betula ermanii	Betulaceae	1065	2.3	2.7	2.9	3.4	3.6	4.1	4.5	4.9	5.4	4.9	5.7	6.4	6.5	6.6	7.1	7.6	0.94	1.323	1.545	2.201	2.505	3.376	4.194	5.125
67	Betula ermanii	Betulaceae	1069	1	1.1	1.1	1.1	1.1	1.1	1.1	1.1	3	3	3.2	3.3	3.3	3.2	3.2	3.3	0.197	0.231	0.231	0.231	0.231	0.231	0.231	0.231
68	Betula ermanii	Betulaceae	1086	1.7	1.8	1.9	2.1	2.1	2.1	2	2	3.5	4	4.1	4.5	4.8	4.5	4.2	4	0.51	0.571	0.635	0.778	0.778	0.778	0.705	0.705
69	Betula ermanii	Betulaceae	1097	1.2	1.4	1.3	1.4	1.3	1.4	1.5	1.6	3.2	3.8	3.8	3.6	3.9	3.7	3.7	3.6	0.268	0.354	0.309	0.354	0.309	0.354	0.402	0.454
70	Betula ermanii	Betulaceae	1112	2.8	3.3	3.6	4.1	4.4	5.2	5.4	5.7	4.4	4.4	4.7	5.4	6	6.2	7.4	7.9	1.431	2.058	2.505	3.376	3.979	5.901	6.457	7.35
71	Betula ermanii	Betulaceae	1113	2.7	3	3.3	3.7	4	4.3	4.5	4.8	4.5	5	5	5.3	4.6	6.4	6.9	7.4	1.323	1.665	2.058	2.666	3.189	3.771	4.194	4.881
72	Fraxinus mandshurica	Oleaceae	847	1.1	1	1.1	0.3	0.4	0.3	0.4	0.5	1.2	1.1	1.1	1.4	1.4	1.4	1.4	1.5	0.242	0.207	0.242	0.052	0.064	0.052	0.064	0.08
73	Fraxinus mandshurica	Oleaceae	927	0.6	0.6	0.6	0.7	0.9	0.8	0.8	0.8	0.5	NA	0.5	0.6	0.6	0.6	0.6	0.6	0.099	0.099	0.099	0.121	0.175	0.146	0.146	0.146
74	Phellodendron amurense	Rutaceae	1053	1.1	1.1	1.2	1.1	0.4	1.1	1.1	1.2	1.1	1.1	1.1	1.2	1.4	1.2	1.2	1.2	0.197	0.197	0.229	0.197	0.052	0.197	0.197	0.229
75	Salix bakko	Salicaceae	846	0.3	0.4	0.4	0.3	0.3	0.3	1	1	1.6	1.7	1.7	1.6	1.4	1.5	1.1	1.3	0.042	0.052	0.052	0.042	0.042	0.042	0.169	0.169
