# Supplementary material for: A New Model for Size-Dependent Tree Growth in Forests
Source: PLoS One. 2016 Apr 1;11(4):e0152219. doi: 10.1371/journal.pone.0152219 (PMC4817984; doi:10.1371/journal.pone.0152219)
Supplement: S3 Table — Tree species name (Species), family name (Family), tree id (Tree.Number), diameter at breast height in year 19XY (DXY), tree height in year 19XY (HXY), and tree aboveground biomass in year 19XY (WAXY). (ZIP) [file pone.0152219.s004.zip › S7/P03.csv]

	Species	Family	Tree.Number	D85	D86	D87	D88	D89	D90	D91	D92	H85	H86	H87	H88	H89	H90	H91	H92	WA85	WA86	WA87	WA88	WA89	WA90	WA91	WA92
1	Acer mono	Aceraceae	307	1.2	1.1	1.4	0.3	0.3	0.4	0.5	0.7	1.2	1.1	1.2	1.4	1.4	1.4	1.5	1.5	0.285	0.245	0.375	0.052	0.052	0.065	0.081	0.123
2	Acer mono	Aceraceae	372	0.6	0.7	0.9	1	0.3	0.3	0.3	0.4	0.5	0.85	0.8	1.2	1.4	1.4	1.4	1.4	0.1	0.123	0.177	0.209	0.052	0.052	0.052	0.065
3	Betula ermanii	Betulaceae	316	1.9	2.3	2.5	3	3.2	3.5	3.7	3.7	3.5	4.3	4.8	5.3	5.6	6.4	6.9	7.2	0.635	0.94	1.121	1.665	1.921	2.35	2.666	2.666
4	Betula ermanii	Betulaceae	313	3.3	4.1	4.6	5.4	5.8	6.5	6.9	7.3	3.7	4.7	5.1	5.9	6.4	6.6	8	8.3	2.058	3.376	4.416	6.457	7.664	10.095	11.674	13.398
5	Betula ermanii	Betulaceae	365	2.6	3.2	3.3	3.5	3.8	4	4.1	4.1	3.9	4.4	4.9	5.4	5.6	6.4	6.9	8	1.219	1.921	2.058	2.35	2.834	3.189	3.376	3.376
6	Betula ermanii	Betulaceae	363	0.7	0.7	0.7	0.8	0.7	0.8	0.8	0.8	2.2	2.4	2.4	2.4	2.5	2.3	2.3	2	0.116	0.116	0.116	0.14	0.116	0.14	0.14	0.14
7	Betula ermanii	Betulaceae	346	2.3	2.7	3	3.4	3.6	3.6	4	4.1	4	4.7	5.2	5.3	6	6.6	7.1	7.7	0.94	1.323	1.665	2.201	2.505	2.505	3.189	3.376
8	Betula ermanii	Betulaceae	322	1.9	0.5	0.6	0.4	1.5	1.5	1.5	1.4	3.2	1.45	1.5	1.5	1.1	1.1	0.9	0.9	0.635	0.077	0.095	0.061	0.402	0.402	0.402	0.354
9	Betula ermanii	Betulaceae	311	2.4	2.7	3	3.2	3.4	3.6	3.7	3.6	3.4	4.1	4.3	5.4	5.6	6.3	6.3	6.8	1.028	1.323	1.665	1.921	2.201	2.505	2.666	2.505
10	Betula ermanii	Betulaceae	319	1.2	1.4	1.4	1.5	1.5	1.5	1.5	1.5	2.6	3.3	3.6	3.5	3.3	3.3	3.4	3.3	0.268	0.354	0.354	0.402	0.402	0.402	0.402	0.402
11	Betula ermanii	Betulaceae	328	1.9	2.2	2.2	2.4	2.4	2.5	2.5	2.4	3.1	3.4	4	4.3	4.7	4.5	4.8	4.9	0.635	0.857	0.857	1.028	1.028	1.121	1.121	1.028
12	Betula ermanii	Betulaceae	329	4.1	5	5.6	6.4	6.8	7.9	8.4	9	4.7	5.5	6	6.6	6.6	7.2	9.2	9.4	3.376	5.376	7.044	9.722	11.266	16.265	18.92	22.439
13	Betula ermanii	Betulaceae	342	2.7	3.1	3.4	3.7	4.1	4.3	4.4	4.5	4	5	5.2	5.4	5.8	5.2	6.8	7.3	1.323	1.79	2.201	2.666	3.376	3.771	3.979	4.194
14	Betula ermanii	Betulaceae	382	2.5	2.9	3.4	3.7	4.2	4.7	4.8	4.9	3.9	4.7	5.1	5.3	5.7	5.7	6.6	6.9	1.121	1.545	2.201	2.666	3.57	4.645	4.881	5.125
15	Betula ermanii	Betulaceae	384	1.8	1.9	1.9	2	1.9	1.9	1.9	2	3.3	4	4.9	4.3	4	3.6	2.5	2.6	0.571	0.635	0.635	0.705	0.635	0.635	0.635	0.705
16	Betula ermanii	Betulaceae	386	2.2	2.4	2.3	2.4	2.2	2.3	2.3	2.3	3.1	3.7	4	4.3	4	4.2	3.9	4.1	0.857	1.028	0.94	1.028	0.857	0.94	0.94	0.94
17	Betula ermanii	Betulaceae	387	3	3.6	4	4.3	4.7	5.2	5.4	5.5	4.6	5	5.5	5.8	6.2	6.7	7.2	8.2	1.665	2.505	3.189	3.771	4.645	5.901	6.457	6.747
18	Betula ermanii	Betulaceae	366	2	2.4	2.6	2.9	3.3	3.6	3.5	3.6	3.9	4.6	5.1	5.2	5.7	5.6	6.1	6.4	0.705	1.028	1.219	1.545	2.058	2.505	2.35	2.505
19	Betula ermanii	Betulaceae	391	0.3	0.6	0.8	0.6	0.6	0.7	0.7	0.7	1.8	2.1	2.1	2.3	2.1	1.9	2	1.9	0.049	0.095	0.14	0.095	0.095	0.116	0.116	0.116
20	Betula ermanii	Betulaceae	392	4.9	5.8	6.1	6.7	7.1	7.8	8	8.2	4.6	5.2	5.9	6.6	6.6	7.1	8.1	8.5	5.125	7.664	8.655	10.867	12.518	15.763	16.776	17.829
21	Betula ermanii	Betulaceae	394	1	1	1	1	1	1.1	1.1	1.1	2	2.1	2.1	2.1	2.2	2.1	2.1	2.1	0.197	0.197	0.197	0.197	0.197	0.231	0.231	0.231
22	Betula ermanii	Betulaceae	376	3.5	4.1	4.2	4.4	5	5.7	5.7	5.8	4.5	5.1	4.9	5.8	6.2	6.5	7.7	8.3	2.35	3.376	3.57	3.979	5.376	7.35	7.35	7.664
23	Betula ermanii	Betulaceae	377	3.7	4.5	4.7	5.4	5.9	6.8	6.8	7.2	4.6	5.05	5.4	5.9	6.4	6.8	8	8.4	2.666	4.194	4.645	6.457	7.986	11.266	11.266	12.953
24	Betula ermanii	Betulaceae	358	3.4	4.4	5	5.5	6.1	6.7	7	7.3	4.2	4.7	5.2	5.7	6	6.6	7.1	8	2.201	3.979	5.376	6.747	8.655	10.867	12.091	13.398
25	Betula ermanii	Betulaceae	399	2.4	2.6	2.9	3.2	3.4	3.4	3.8	3.5	3.2	3.5	4	4.7	5.2	5.2	6.1	6	1.028	1.219	1.545	1.921	2.201	2.201	2.834	2.35
26	Betula ermanii	Betulaceae	330	2.7	3.1	3.3	3.2	3.5	3.5	3.7	3.6	3.5	3.9	4.6	5.3	4.9	6.2	6.4	6.6	1.323	1.79	2.058	1.921	2.35	2.35	2.666	2.505
27	Fraxinus mandshurica	Oleaceae	410	1	1	1.2	0.3	0.5	0.6	0.5	0.7	1.2	1.1	1.1	1.4	1.5	1.7	1.7	1.8	0.207	0.207	0.281	0.052	0.08	0.099	0.08	0.121
28	Phellodendron amurense	Rutaceae	309	1.6	1.9	2.1	2.2	2.3	2.3	2.5	2.4	2.4	3.4	3.8	4.3	4.2	4	2.7	2.9	0.387	0.541	0.663	0.73	0.801	0.801	0.955	0.876
29	Phellodendron amurense	Rutaceae	310	1	1.1	1.2	1.2	1	0.4	0.3	0.4	1.1	1.05	1.1	1.2	1.1	1.4	1.4	1.3	0.168	0.197	0.229	0.229	0.168	0.052	0.042	0.052
30	Phellodendron amurense	Rutaceae	337	0.6	0.7	0.7	0.7	0.7	0.8	0.8	0.8	1.6	1.7	1.7	1.7	1.7	1.7	1.6	1.6	0.081	0.099	0.099	0.099	0.099	0.119	0.119	0.119
31	Phellodendron amurense	Rutaceae	339	1.1	1.1	1.2	1.2	1.2	1.4	1.4	1.4	1.1	1	1	1.1	1.1	1.2	1.2	1.2	0.197	0.197	0.229	0.229	0.229	0.301	0.301	0.301
32	Phellodendron amurense	Rutaceae	388	0.4	0.4	0.4	0.4	0.4	0.5	0.5	0.4	1.4	1.35	1.5	1.4	1.4	1.5	1.5	1.5	0.052	0.052	0.052	0.052	0.052	0.065	0.065	0.052
33	Phellodendron amurense	Rutaceae	344	0.5	0.5	0.5	0.6	0.6	0.5	0.4	1.6	1.6	1.6	1.6	1.6	1.9	1.7	1.3	1.2	0.065	0.065	0.065	0.081	0.081	0.065	0.052	0.387
34	Phellodendron amurense	Rutaceae	312	0.6	0.7	0.7	0.7	0.8	0.9	0.9	0.9	1.6	1.8	1.8	1.9	2	1.8	1.9	1.7	0.081	0.099	0.099	0.099	0.119	0.142	0.142	0.142
35	Phellodendron amurense	Rutaceae	349	0.8	0.8	0.9	0.9	1	1.1	1.1	1.2	1.9	1.95	1.9	2.1	2.2	2.2	2.1	2.2	0.119	0.119	0.142	0.142	0.168	0.197	0.197	0.229
36	Phellodendron amurense	Rutaceae	323	1.7	2	2.3	2.5	2.6	2.8	2.8	2.9	2.5	3.3	3.7	4.1	3.8	4	4.1	4.4	0.435	0.6	0.801	0.955	1.039	1.22	1.22	1.317
37	Phellodendron amurense	Rutaceae	327	0.8	0.9	1	1	1.1	1.2	1.2	1.2	2	2.05	2.1	2.3	2.4	2.3	2.3	2.2	0.119	0.142	0.168	0.168	0.197	0.229	0.229	0.229
38	Phellodendron amurense	Rutaceae	378	0.8	0.9	0.9	1	0.7	0.8	0.8	0.9	1.8	1.8	1.5	1.5	1.9	1.8	1.8	1.7	0.119	0.142	0.142	0.168	0.099	0.119	0.119	0.142
39	Phellodendron amurense	Rutaceae	359	1.4	1.7	1.8	2	2	2.2	2.2	2.4	2.5	3.1	3.5	3.9	3.9	3.8	3.9	3.9	0.301	0.435	0.486	0.6	0.6	0.73	0.73	0.876
40	Phellodendron amurense	Rutaceae	361	1.1	1.5	1.7	1.8	1.8	1.9	1.9	1.9	2.1	2.7	3	3.3	3.5	3.3	3.2	1.7	0.197	0.342	0.435	0.486	0.486	0.541	0.541	0.541
41	Phellodendron amurense	Rutaceae	332	0.6	0.7	0.7	0.6	0.7	0.7	0.8	0.8	1.6	1.7	1.6	1.7	1.7	1.7	1.6	1.6	0.081	0.099	0.099	0.081	0.099	0.099	0.119	0.119
42	Phellodendron amurense	Rutaceae	367	1.2	1.4	1.4	1.5	1.5	1.6	1.6	1.7	2.4	2.8	3.2	3.3	3.5	3.4	3.4	3.4	0.229	0.301	0.301	0.342	0.342	0.387	0.387	0.435
43	Phellodendron amurense	Rutaceae	338	1.5	1.9	2.1	2.3	2.3	2.5	2.5	2.5	2.2	3	3.2	4.1	3.8	3.8	3.7	3.9	0.342	0.541	0.663	0.801	0.801	0.955	0.955	0.955
44	Phellodendron amurense	Rutaceae	373	1.1	1.1	1.1	1.2	1.2	1.3	1.2	1.3	2.1	2.2	2.3	2.4	2.5	2.4	2.4	2.2	0.197	0.197	0.197	0.229	0.229	0.263	0.229	0.263
45	Phellodendron amurense	Rutaceae	351	1	1	1.1	1	1	1	1	1.1	0.9	1	1	1.2	1	1.1	1	0.7	0.168	0.168	0.197	0.168	0.168	0.168	0.168	0.197
46	Phellodendron amurense	Rutaceae	356	0.4	0.5	0.4	0.5	0.5	0.5	0.5	0.7	1.4	1.5	1.5	1.6	1.7	1.5	1.5	1.6	0.052	0.065	0.052	0.065	0.065	0.065	0.065	0.099
47	Phellodendron amurense	Rutaceae	321	1.2	1.3	1.3	1.2	1.3	1.4	1.4	1.4	2.1	2.6	2.4	2.6	2.1	2.1	1.4	1.4	0.229	0.263	0.263	0.229	0.263	0.301	0.301	0.301
48	Phellodendron amurense	Rutaceae	380	1	1.3	1.2	1.5	1	1.2	1	1.2	1	1	1	1.1	1.1	1.1	1.1	1.1	0.168	0.263	0.229	0.342	0.168	0.229	0.168	0.229
49	Phellodendron amurense	Rutaceae	381	1.4	1.5	1.7	1.8	1.9	2	1.9	2	2.4	3	3.2	3.7	3.6	3.3	3.3	3.2	0.301	0.342	0.435	0.486	0.541	0.6	0.541	0.6
50	Phellodendron amurense	Rutaceae	362	0.9	0.9	0.9	1	1.1	1.2	1.2	1.3	2	2.2	2.1	2.2	2.1	2.1	2.2	2.3	0.142	0.142	0.142	0.168	0.197	0.229	0.229	0.263
51	Phellodendron amurense	Rutaceae	397	0.9	0.6	0.9	0.9	0.6	0.7	0.7	0.7	1.6	1.6	1.6	1.7	1.9	1.8	1.8	1.7	0.142	0.081	0.142	0.142	0.081	0.099	0.099	0.099
52	Phellodendron amurense	Rutaceae	364	0.5	0.4	1.3	0.5	0.4	0.4	0.5	1.4	1.4	1.35	1.2	1.4	1.4	1.4	1.4	1.1	0.065	0.052	0.263	0.065	0.052	0.052	0.065	0.301
53	Phellodendron amurense	Rutaceae	395	1.3	1.4	1.5	1.7	1.8	2	1.9	1.8	2.4	2.8	3.1	3.6	3.6	2.9	2.2	1.7	0.263	0.301	0.342	0.435	0.486	0.6	0.541	0.486
54	Phellodendron amurense	Rutaceae	396	0.3	0.5	0.6	0.7	0.7	0.9	0.8	0.9	1.5	1.5	1.7	1.9	1.9	1.9	1.8	1.4	0.042	0.065	0.081	0.099	0.099	0.142	0.119	0.142
55	Phellodendron amurense	Rutaceae	406	1.3	1.7	1.9	2.2	2.4	2.4	2.4	2.5	2.9	2.3	3.8	4.3	4.6	4.8	4.6	4.5	0.263	0.435	0.541	0.73	0.876	0.876	0.876	0.955
