# Supplementary material for: A New Model for Size-Dependent Tree Growth in Forests
Source: PLoS One. 2016 Apr 1;11(4):e0152219. doi: 10.1371/journal.pone.0152219 (PMC4817984; doi:10.1371/journal.pone.0152219)
Supplement: S3 Table — Tree species name (Species), family name (Family), tree id (Tree.Number), diameter at breast height in year 19XY (DXY), tree height in year 19XY (HXY), and tree aboveground biomass in year 19XY (WAXY). (ZIP) [file pone.0152219.s004.zip › S7/P04.csv]

	Species	Family	Tree.Number	D81	D82	D83	D84	D85	D86	D87	D88	D89	D90	D91	D92	H83	H84	H85	H86	H87	H88	H89	H90	H91	H92	WA81	WA82	WA83	WA84	WA85	WA86	WA87	WA88	WA89	WA90	WA91	WA92
1	Betula ermanii	Betulaceae	263	4.4	4.8	5.3	5.9	6.2	6.3	6.9	7.4	7.5	8	8.2	8.6	8.5	9.4	9.4	9.7	10.2	10.5	10.8	11.5	12	12.5	3.979	4.881	6.175	7.986	9.002	9.358	11.674	13.852	14.316	16.776	17.829	20.052
2	Betula ermanii	Betulaceae	261	2.3	2.5	2.5	2.5	2.5	2.5	2.5	2.4	2.5	2.5	2.5	2.5	4.8	4.9	4.8	4.9	4.9	5.2	5	5.1	5.1	5.1	0.94	1.121	1.121	1.121	1.121	1.121	1.121	1.028	1.121	1.121	1.121	1.121
3	Betula ermanii	Betulaceae	260	3.1	3.5	3.3	3.3	3.3	3.2	3.3	3.1	3.1	3.2	3.2	3.3	5	5.7	5.7	5.5	4.9	4.4	4.5	4.2	4.3	4.2	1.79	2.35	2.058	2.058	2.058	1.921	2.058	1.79	1.79	1.921	1.921	2.058
4	Betula ermanii	Betulaceae	258	3.6	4	4.4	4.5	4.7	4.8	5.1	5.1	5.2	5.3	5.4	5.4	7.5	7.9	8.3	9.3	8.6	9.2	9.7	10	10	10.5	2.505	3.189	3.979	4.194	4.645	4.881	5.635	5.635	5.901	6.175	6.457	6.457
5	Betula ermanii	Betulaceae	257	2.4	2.5	2.5	2.5	2.5	2.5	2.6	2.4	2.5	2.6	2.6	2.6	5	5	4.9	5.2	5.2	5.2	5.3	4.5	5	4.6	1.028	1.121	1.121	1.121	1.121	1.121	1.219	1.028	1.121	1.219	1.219	1.219
6	Betula ermanii	Betulaceae	247	3	3.3	3.2	3.2	3.2	3.1	3.2	3.1	3.1	3.3	3.1	3.2	6	6.3	6.2	6.8	6.7	5.6	5.8	5.2	5.3	4.7	1.665	2.058	1.921	1.921	1.921	1.79	1.921	1.79	1.79	2.058	1.79	1.921
7	Betula ermanii	Betulaceae	132	2.7	2.7	2.9	2.8	2.8	2.9	2.9	2.7	2.8	2.9	2.9	2.9	5.5	6	5.6	5.5	5.6	5.3	5.5	4.8	4.7	4	1.323	1.323	1.545	1.431	1.431	1.545	1.545	1.323	1.431	1.545	1.545	1.545
8	Betula ermanii	Betulaceae	236	4.2	4.5	4.9	5.1	5.2	5.3	5.5	5.5	5.4	5.5	5.5	5.5	7.5	8	9	8.1	8.7	8.3	8.3	8	8	7.6	3.57	4.194	5.125	5.635	5.901	6.175	6.747	6.747	6.457	6.747	6.747	6.747
9	Betula ermanii	Betulaceae	235	4.1	4.6	5.1	5.5	5.6	5.8	6.1	6.4	6.5	6.7	6.9	7.1	8.3	8.3	9.7	9.5	9.8	10	10.1	11	11.5	12	3.376	4.416	5.635	6.747	7.044	7.664	8.655	9.722	10.095	10.867	11.674	12.518
10	Betula ermanii	Betulaceae	234	4.5	5	5.7	6.5	6.7	6.9	7.5	7.8	7.9	8.3	8.6	8.8	8	8.9	9.5	9.8	9.4	10.7	11	11	11.5	12	4.194	5.376	7.35	10.095	10.867	11.674	14.316	15.763	16.265	18.37	20.052	21.225
11	Betula ermanii	Betulaceae	232	3.9	4.3	4.8	5	5.1	5.3	5.7	5.7	5.8	6	5.9	6.1	8	9	9.4	9.7	9.8	10	10.1	11	11	11.5	3.008	3.771	4.881	5.376	5.635	6.175	7.35	7.35	7.664	8.316	7.986	8.655
12	Betula ermanii	Betulaceae	231	4.3	4.8	5.1	5.4	5.6	5.8	6.1	6.3	6.2	6.3	6.4	6.5	8.3	9.2	10.7	8.5	9.4	10.2	10.1	11	11	11.5	3.771	4.881	5.635	6.457	7.044	7.664	8.655	9.358	9.002	9.358	9.722	10.095
13	Betula ermanii	Betulaceae	218	5	5.7	6.5	7	7.3	7.5	8	8.4	8.7	9.2	9.6	10.2	8.5	10	11.1	10.3	10.4	11	10.5	12	13	13.5	5.376	7.35	10.095	12.091	13.398	14.316	16.776	18.92	20.634	23.694	26.332	30.611
14	Betula ermanii	Betulaceae	217	2.1	2	2.1	2.1	2.1	2.1	2	2.1	2.1	2.1	2.2	2.2	4	4.6	4.8	4.7	4.6	5	4.6	4.5	4.6	4.7	0.778	0.705	0.778	0.778	0.778	0.778	0.705	0.778	0.778	0.778	0.857	0.857
15	Betula ermanii	Betulaceae	216	2.1	1.9	2	2	2	2	2	2	2.1	2.1	2.1	2.1	3.5	3.5	4.2	4	4	4.6	3.7	4.1	3.9	4.4	0.778	0.635	0.705	0.705	0.705	0.705	0.705	0.705	0.778	0.778	0.778	0.778
16	Betula ermanii	Betulaceae	214	4.3	4.9	5.3	5.6	6	6.2	6.5	6.6	6.7	7	7	7	9	8.4	8.8	9.3	9.6	10	10	10.5	10.5	11	3.771	5.125	6.175	7.044	8.316	9.002	10.095	10.476	10.867	12.091	12.091	12.091
17	Betula ermanii	Betulaceae	144	3.6	4.2	4.4	4.7	4.9	5.1	5.3	5.5	5.5	5.5	5.5	5.6	8	8.4	8.4	8.7	10.2	8.6	9.5	9	10	10.3	2.505	3.57	3.979	4.645	5.125	5.635	6.175	6.747	6.747	6.747	6.747	7.044
18	Betula ermanii	Betulaceae	208	4.8	5.1	5.3	5.5	5.7	5.9	6.3	6.6	6.7	7.2	7.4	7.9	8	8.5	9.8	9.3	10.2	10.2	10.5	11.5	12	12.5	4.881	5.635	6.175	6.747	7.35	7.986	9.358	10.476	10.867	12.953	13.852	16.265
19	Betula ermanii	Betulaceae	198	3.9	4.1	4.6	4.9	5.1	5.3	5.5	5.7	5.7	5.9	5.9	6	7.5	8.4	8.5	9.8	9.4	10.2	10.6	11	12	12.5	3.008	3.376	4.416	5.125	5.635	6.175	6.747	7.35	7.35	7.986	7.986	8.316
20	Betula ermanii	Betulaceae	85	2.8	3.1	3.3	3.4	3.4	3.4	3.5	3.6	3.6	3.6	3.6	3.6	6.5	6.2	7.3	7.3	7.3	7.3	7.3	7.2	6.9	7.1	1.431	1.79	2.058	2.201	2.201	2.201	2.35	2.505	2.505	2.505	2.505	2.505
21	Betula ermanii	Betulaceae	190	2.1	2.2	2.2	2.3	2.3	2.3	2.3	2.2	2.2	2.3	2.4	2.5	4	4.2	4.2	4.1	4.1	4.1	4.4	4.4	4.2	3.8	0.778	0.857	0.857	0.94	0.94	0.94	0.94	0.857	0.857	0.94	1.028	1.121
22	Betula ermanii	Betulaceae	169	1.8	1.9	2	1.8	1.9	1.9	1.9	1.7	1.8	1.9	2	2	4	4.3	4.3	4.2	4.2	4.4	3.8	3.9	3.9	3.9	0.571	0.635	0.705	0.571	0.635	0.635	0.635	0.51	0.571	0.635	0.705	0.705
23	Betula ermanii	Betulaceae	168	4.3	4.8	5.3	5.5	5.8	5.8	6.1	6.4	6.6	6.7	6.8	6.9	8.5	8.5	9.4	8.9	9.4	9.2	9.9	11	11.5	12	3.771	4.881	6.175	6.747	7.664	7.664	8.655	9.722	10.476	10.867	11.266	11.674
24	Betula ermanii	Betulaceae	162	3.6	4.1	4.5	4.7	5	5.1	5.4	5.5	5.6	5.7	5.8	5.8	8	9.2	9.4	9.3	10	10.2	10.2	11	11	12	2.505	3.376	4.194	4.645	5.376	5.635	6.457	6.747	7.044	7.35	7.664	7.664
25	Betula ermanii	Betulaceae	159	7	7.3	7.7	8.2	8.5	8.6	9	9.4	9.8	10.5	11	11.6	9	9.2	9.5	10.3	10.1	11.6	11.5	12.5	13.5	14	12.091	13.398	15.271	17.829	19.481	20.052	22.439	24.992	27.715	32.9	36.939	42.166
26	Betula ermanii	Betulaceae	157	2.4	2.5	2.5	2.5	2.5	2.5	2.9	2.5	2.7	2.5	2.5	2.5	6	5.9	5.8	5.5	5.5	6	5.4	5.2	5.2	5.5	1.028	1.121	1.121	1.121	1.121	1.121	1.545	1.121	1.323	1.121	1.121	1.121
27	Betula ermanii	Betulaceae	156	1.7	1.8	1.8	1.8	1.8	1.7	1.8	1.7	1.7	1.8	1.9	1.9	4	4	4.1	4	4.1	4.2	4	4	4.5	4	0.51	0.571	0.571	0.571	0.571	0.51	0.571	0.51	0.51	0.571	0.635	0.635
28	Betula ermanii	Betulaceae	150	5.1	5.6	6	6.5	6.8	6.9	7.2	7.5	7.7	8.1	8.4	8.7	8	9.1	10.1	10.2	10.6	11.2	10.7	11	12	13	5.635	7.044	8.316	10.095	11.266	11.674	12.953	14.316	15.271	17.298	18.92	20.634
29	Betula ermanii	Betulaceae	146	2.2	2.2	2.3	2.4	2.4	2.3	2.4	2.3	2.4	2.5	2.4	2.4	4	3.5	3.7	3.9	3.5	4.1	4	3.7	3.9	4.4	0.857	0.857	0.94	1.028	1.028	0.94	1.028	0.94	1.028	1.121	1.028	1.028
30	Betula ermanii	Betulaceae	101	4.8	5.7	6.2	6.4	6.8	6.8	7.3	7.6	7.7	8.1	8.3	8.5	8.5	8.1	8.8	9.1	9.3	9.6	10.5	11	11.5	12	4.881	7.35	9.002	9.722	11.266	11.266	13.398	14.789	15.271	17.298	18.37	19.481
31	Betula ermanii	Betulaceae	139	2.5	2.6	2.6	2.7	2.6	2.5	2.7	2.6	2.6	2.7	2.7	2.7	5	5.2	5.3	4.8	5	5.1	5.2	5.1	5.2	5.2	1.121	1.219	1.219	1.323	1.219	1.121	1.323	1.219	1.219	1.323	1.323	1.323
32	Betula ermanii	Betulaceae	95	1.8	1.7	1.8	1.8	1.8	1.8	1.8	1.9	1.9	1.9	1.9	2	4	4	3.6	3.6	2.7	2.8	2.9	2.9	2.8	2.8	0.571	0.51	0.571	0.571	0.571	0.571	0.571	0.635	0.635	0.635	0.635	0.705
33	Betula ermanii	Betulaceae	121	5.5	6.2	6.8	7.4	7.8	8.1	8.7	9.2	9.5	10.2	10.8	11.4	8.5	9.9	9.7	10.4	10.6	10.2	10.7	10.7	13	13.5	6.747	9.002	11.266	13.852	15.763	17.298	20.634	23.694	25.656	30.611	35.289	40.377
34	Betula ermanii	Betulaceae	131	2.4	2.4	2.6	2.6	2.6	2.4	2.5	2.4	2.5	2.5	2.5	2.5	4.5	4.8	4.9	5.1	5	5.1	5	4.8	5.1	5.1	1.028	1.028	1.219	1.219	1.219	1.028	1.121	1.028	1.121	1.121	1.121	1.121
35	Betula ermanii	Betulaceae	130	5.2	5.3	6.1	6.4	6.8	6.9	7.4	7.5	7.5	7.8	8	8.3	7.5	8.5	9	10.2	10.2	10.2	10.4	11.2	11.5	12	5.901	6.175	8.655	9.722	11.266	11.674	13.852	14.316	14.316	15.763	16.776	18.37
36	Betula ermanii	Betulaceae	79	2.5	2.4	2.5	2.5	2.5	2.5	2.5	2.5	2.5	2.5	2.5	2.5	5	5.1	5	5.2	5.2	5.1	4.9	5.2	4.7	5.5	1.121	1.028	1.121	1.121	1.121	1.121	1.121	1.121	1.121	1.121	1.121	1.121
37	Betula ermanii	Betulaceae	104	2.9	2.8	2.9	2.9	3	3	3.1	3	3.1	3	3.1	3.2	5.5	5.9	5.8	5.6	5.8	5.6	6.1	4.7	5.1	4.7	1.545	1.431	1.545	1.545	1.665	1.665	1.79	1.665	1.79	1.665	1.79	1.921
38	Betula ermanii	Betulaceae	116	3.1	3.2	3.5	3.4	3.4	3.4	3.4	3.4	3.5	3.4	3.5	3.5	6	6.2	6.3	6.2	6.3	7.1	6.3	6.5	6.1	4	1.79	1.921	2.35	2.201	2.201	2.201	2.201	2.201	2.35	2.201	2.35	2.35
39	Betula ermanii	Betulaceae	114	5.5	6.3	7	8	8.7	8.6	9.9	9.9	10.1	10.9	11.5	12.1	9	9.4	9.9	10	10.7	12	12	13	13.5	14	6.747	9.358	12.091	16.776	20.634	20.052	28.422	28.422	29.871	36.109	41.266	46.845
40	Betula ermanii	Betulaceae	106	3.1	3.3	3.5	3.6	3.5	3.5	3.5	3.5	3.5	3.6	3.5	3.5	7	7	6.4	6.3	6	5.4	5.8	6.1	5.5	4.7	1.79	2.058	2.35	2.505	2.35	2.35	2.35	2.35	2.35	2.505	2.35	2.35
41	Betula ermanii	Betulaceae	56	3.2	3.4	3.3	3.3	3.4	3.3	3.3	3.3	3.3	3.3	3.3	3.5	6	5.4	5.8	5.4	5.7	5.3	5.5	5.2	5.7	5.2	1.921	2.201	2.058	2.058	2.201	2.058	2.058	2.058	2.058	2.058	2.058	2.35
42	Betula ermanii	Betulaceae	103	5.3	6	6.4	7	7.4	7.8	8.2	8.7	9	9.5	10	10.5	8.5	8.6	9.5	9	10	9.3	10.4	10.5	11	11.5	6.175	8.316	9.722	12.091	13.852	15.763	17.829	20.634	22.439	25.656	29.141	32.9
43	Betula ermanii	Betulaceae	59	3.7	4.3	4.6	5	5.4	5.6	6	6.4	6.6	6.9	7.1	7.2	8	7.6	9	8.6	9.1	9.2	9.3	10.5	11	11.5	2.666	3.771	4.416	5.376	6.457	7.044	8.316	9.722	10.476	11.674	12.518	12.953
44	Betula ermanii	Betulaceae	97	4.1	4.5	4.8	5.1	5.3	5.3	5.5	5.5	5.4	5.4	5.5	5.5	8	8.2	8.4	8.7	8.7	9.2	8.6	8.6	8.8	9.3	3.376	4.194	4.881	5.635	6.175	6.175	6.747	6.747	6.457	6.457	6.747	6.747
45	Betula ermanii	Betulaceae	45	2.2	2.1	2.3	2.2	2.3	2.2	2.2	2.1	2.3	2.4	2.4	2.4	4.5	4.3	4.3	4.5	4.4	4.4	4	4.2	3.9	1.8	0.857	0.778	0.94	0.857	0.94	0.857	0.857	0.778	0.94	1.028	1.028	1.028
46	Betula ermanii	Betulaceae	76	4	4.5	4.9	5.4	5.7	6	6.5	6.8	7	7.5	7.8	8.1	7.5	8.3	8.6	8.3	8.8	9.1	10	10.5	11	12	3.189	4.194	5.125	6.457	7.35	8.316	10.095	11.266	12.091	14.316	15.763	17.298
47	Betula ermanii	Betulaceae	81	3.5	3.7	3.9	4.2	4.1	4.3	4.3	4.3	4.3	4.3	4.3	4.3	7	7.4	8.7	7.7	8.3	8.2	8.3	7.7	8.2	6.7	2.35	2.666	3.008	3.57	3.376	3.771	3.771	3.771	3.771	3.771	3.771	3.771
48	Betula ermanii	Betulaceae	80	3.9	4.5	4.9	5.4	5.5	5.7	6.1	6.3	6.5	6.6	6.8	6.8	7.5	8.4	8.8	9.1	8.8	9.4	10	10.5	10.5	11	3.008	4.194	5.125	6.457	6.747	7.35	8.655	9.358	10.095	10.476	11.266	11.266
49	Betula ermanii	Betulaceae	64	4.1	4.6	5.2	5.7	6	6.3	6.8	7.3	7.6	8.2	8.5	9.2	8	8.7	9.2	9.2	9.7	8.9	10	11	11.5	12.5	3.376	4.416	5.901	7.35	8.316	9.358	11.266	13.398	14.789	17.829	19.481	23.694
50	Betula ermanii	Betulaceae	63	2.8	2.8	3.1	3.1	3.1	3.2	3.2	3.2	3.1	3.2	3.2	3.2	6	5.5	6.1	6.1	6.2	6.3	5.7	6	6	5.3	1.431	1.431	1.79	1.79	1.79	1.921	1.921	1.921	1.79	1.921	1.921	1.921
51	Betula ermanii	Betulaceae	74	4.3	5	5.5	6	6.5	6.5	7	7.3	7.6	8.1	8.5	9.2	8	8.6	9	9.5	9.8	10.1	10	10.5	12	13	3.771	5.376	6.747	8.316	10.095	10.095	12.091	13.398	14.789	17.298	19.481	23.694
52	Betula ermanii	Betulaceae	70	4	4.4	4.9	5.4	5.8	6	6.6	7	7.3	7.8	8.4	8.8	8	8.2	7.9	8.8	8.8	8.9	10.2	10.5	12	12.5	3.189	3.979	5.125	6.457	7.664	8.316	10.476	12.091	13.398	15.763	18.92	21.225
53	Betula ermanii	Betulaceae	58	2.5	2.6	2.7	2.6	2.7	2.6	2.5	2.6	2.6	2.6	2.6	2.8	5	5.1	5	5.2	5.3	5.4	5.3	5.2	2.4	2.4	1.121	1.219	1.323	1.219	1.323	1.219	1.121	1.219	1.219	1.219	1.219	1.431
54	Betula ermanii	Betulaceae	17	4.7	5.5	5.6	6.1	6.2	6.2	6.5	6.4	6.2	6.4	6.3	6.3	8	6.9	7.7	8.7	8.3	8.1	8.6	8	8.5	8.5	4.645	6.747	7.044	8.655	9.002	9.002	10.095	9.722	9.002	9.722	9.358	9.358
55	Betula ermanii	Betulaceae	61	2.6	2.8	2.7	2.8	2.8	2.8	2.9	2.7	2.6	2.7	2.7	2.7	5.3	5.3	5.2	5.7	5.6	5.9	5.4	5.5	5.9	5.6	1.219	1.431	1.323	1.431	1.431	1.431	1.545	1.323	1.219	1.323	1.323	1.323
56	Betula ermanii	Betulaceae	29	3	3.4	3.8	4.1	4.3	4.5	4.8	4.4	5	5.3	5.3	5.4	7	7.6	8	8.2	8.3	7.9	9.1	9.5	9.8	10.3	1.665	2.201	2.834	3.376	3.771	4.194	4.881	3.979	5.376	6.175	6.175	6.457
57	Betula ermanii	Betulaceae	25	2.7	3.2	3.5	3.7	3.7	3.8	3.7	3.7	3.7	3.7	3.8	3.8	6.5	6.4	6.4	5.9	5.6	6.1	5.7	5.6	5.6	5.6	1.323	1.921	2.35	2.666	2.666	2.834	2.666	2.666	2.666	2.666	2.834	2.834
58	Betula ermanii	Betulaceae	30	3.4	3.9	4.2	4.6	4.9	5	5.4	5.6	5.9	6.2	6.4	6.7	7.5	8.1	8	8.2	8.4	8.7	9.1	9.5	10	10.8	2.201	3.008	3.57	4.416	5.125	5.376	6.457	7.044	7.986	9.002	9.722	10.867
59	Betula ermanii	Betulaceae	13	1.6	1.6	1.6	1.7	1.6	1.6	1.6	1.5	1.6	1.6	1.7	1.7	3	3.1	3	3.1	3.4	3	3	2.9	3	3	0.454	0.454	0.454	0.51	0.454	0.454	0.454	0.402	0.454	0.454	0.51	0.51
60	Betula ermanii	Betulaceae	14	1.1	1.2	1.1	1.2	1.2	1.1	1.1	1.1	1.2	1.1	1.2	1.2	2.6	2.9	2.9	2.8	2.6	2.7	2.6	2.6	2.5	2.5	0.231	0.268	0.231	0.268	0.268	0.231	0.231	0.231	0.268	0.231	0.268	0.268
61	Betula maximowicziana	Betulaceae	193	6.5	7.4	8.8	9.2	10	10.5	11.5	12.3	13.1	14.2	15.1	16.4	10	11	10.7	12.3	11.7	11.7	12.5	13	15	15.5	10.267	14.089	21.588	24.099	29.639	33.462	41.972	49.635	58.085	71.029	82.793	101.706
62	Betula maximowicziana	Betulaceae	245	5.9	6.8	7.6	8.7	9.2	9.7	10.6	11.4	12	13.2	13.9	14.9	10	10.6	11.2	11.7	11.8	12	13	13	15	15.5	8.122	11.459	15.042	20.987	24.099	27.48	34.261	41.068	46.67	59.198	67.344	80.086
63	Betula maximowicziana	Betulaceae	137	4.1	4.3	4.7	4.9	5.3	5.3	5.5	5.5	5.5	5.5	5.5	5.5	7.5	8.5	8.6	9.2	8.6	8.6	9.1	8.8	9.5	10.3	3.434	3.836	4.724	5.212	6.281	6.281	6.862	6.862	6.862	6.862	6.862	6.862
64	Betula maximowicziana	Betulaceae	49	4.1	4.7	5.1	5.7	6.2	6.5	7	7.6	8	8.9	9.4	10.1	8.5	8.8	8.7	9.3	9.3	10.6	10.2	11	11	12	3.434	4.724	5.731	7.476	9.156	10.267	12.298	15.042	17.063	22.2	25.419	30.381
65	Betula maximowicziana	Betulaceae	48	2.4	2.5	2.5	2.5	2.5	2.4	2.5	2.5	2.5	2.5	2.6	2.6	5	5.5	5.5	5	5.5	5.4	5.6	5.3	5.3	5.5	1.046	1.14	1.14	1.14	1.14	1.046	1.14	1.14	1.14	1.14	1.24	1.24
66	Betula maximowicziana	Betulaceae	126	3.8	4.2	4.5	4.9	5.1	5.3	5.8	5.8	5.8	6	6	6.2	7	8.8	9.4	8.9	9.9	9.8	10.1	10.5	11.5	12	2.883	3.631	4.265	5.212	5.731	6.281	7.795	7.795	7.795	8.458	8.458	9.156
67	Betula maximowicziana	Betulaceae	50	3.3	3.5	3.6	3.7	3.7	3.7	3.7	3.8	3.8	3.8	3.8	3.8	7.5	7	7.4	7.6	8.2	8.9	8.8	9	9	9.4	2.093	2.39	2.548	2.712	2.712	2.712	2.712	2.883	2.883	2.883	2.883	2.883
68	Phellodendron amurense	Rutaceae	213	2.2	2.3	2.4	2.4	2.4	2.4	2.3	2.4	2.5	2.5	2.8	2.5	4	3.9	4.1	4.2	3.8	4.4	4.1	3.8	4.3	3.9	0.73	0.801	0.876	0.876	0.876	0.876	0.801	0.876	0.955	0.955	1.22	0.955
