# Supplementary material for: A New Model for Size-Dependent Tree Growth in Forests
Source: PLoS One. 2016 Apr 1;11(4):e0152219. doi: 10.1371/journal.pone.0152219 (PMC4817984; doi:10.1371/journal.pone.0152219)
Supplement: S3 Table — Tree species name (Species), family name (Family), tree id (Tree.Number), diameter at breast height in year 19XY (DXY), tree height in year 19XY (HXY), and tree aboveground biomass in year 19XY (WAXY). (ZIP) [file pone.0152219.s004.zip › S7/P05.csv]

	Species	Family	Tree.Number	D84	D85	D86	D87	D88	D89	D90	D91	D92	H84	H85	H86	H87	H88	H89	H90	H91	H92	WA84	WA85	WA86	WA87	WA88	WA89	WA90	WA91	WA92
1	Betula ermanii	Betulaceae	304	5.9	6.4	6.8	7.8	8.5	9.1	10.2	10.7	11.6	8.2	8.2	8.4	9.2	9.5	10	10.5	11	11.5	7.986	9.722	11.266	15.763	19.481	23.061	30.611	34.481	42.166
2	Betula ermanii	Betulaceae	303	5.3	6	6.2	7.2	7.9	8.5	9.5	10.1	10.8	7.9	9.3	8.2	8.6	8.7	9	10.5	11	11.5	6.175	8.316	9.002	12.953	16.265	19.481	25.656	29.871	35.289
3	Betula ermanii	Betulaceae	308	1.7	1.9	1.7	1.8	1.8	1.9	2	2.1	2.1	3.7	3.7	3.3	3.5	3.3	3	3.4	3.4	3.4	0.51	0.635	0.51	0.571	0.571	0.635	0.705	0.778	0.778
4	Betula ermanii	Betulaceae	305	3.7	4.1	4.1	4.3	4.4	4.4	4.5	4.5	4.6	6.7	7	7	6.4	7	6.6	6.3	6.2	6.3	2.666	3.376	3.376	3.771	3.979	3.979	4.194	4.194	4.416
5	Betula ermanii	Betulaceae	306	3.5	3.8	4.1	4.6	4.8	4.9	5.1	5.2	5.2	6.3	6.5	6.4	6.5	6.8	7	7.5	7.6	7.8	2.35	2.834	3.376	4.416	4.881	5.125	5.635	5.901	5.901
6	Betula ermanii	Betulaceae	307	6.4	7.1	7.5	8.6	9.3	9.7	10.7	11.3	12	8.5	8.8	8.7	9.8	9.2	9.4	10.5	11.5	12	9.722	12.518	14.316	20.052	24.338	27.018	34.481	39.5	45.886
7	Betula ermanii	Betulaceae	312	5.9	6.4	6.5	7.4	8	8.3	8.8	9.1	9.4	7.8	8.2	7.6	8.2	8.7	8.7	10	10.5	11.3	7.986	9.722	10.095	13.852	16.776	18.37	21.225	23.061	24.992
8	Betula ermanii	Betulaceae	309	6.2	6.7	7.1	8.3	8.8	9.4	10.6	11.2	12.2	8.5	8.9	8.8	10	9.9	10.5	10.5	11	11.5	9.002	10.867	12.518	18.37	21.225	24.992	33.685	38.635	47.817
9	Betula ermanii	Betulaceae	310	3.1	3.4	3.5	3.9	4.1	4.2	4.3	4.4	4.4	5.6	5.6	5.4	5.4	5.2	6	5.5	4.6	6	1.79	2.201	2.35	3.008	3.376	3.57	3.771	3.979	3.979
10	Betula ermanii	Betulaceae	315	6	6.7	7	7.9	8.4	8.8	9.7	10.1	10.7	8.3	8.7	8.8	9.3	9.1	9.6	10.2	11	11.5	8.316	10.867	12.091	16.265	18.92	21.225	27.018	29.871	34.481
11	Betula ermanii	Betulaceae	316	6.4	7	7.4	8.4	9	9.5	10.5	11	11.7	8.8	9	9.3	9.5	9.6	9.3	10.5	11	11.5	9.722	12.091	13.852	18.92	22.439	25.656	32.9	36.939	43.078
12	Betula ermanii	Betulaceae	317	4.9	5.4	5.5	6.1	6.2	6.3	6.5	6.6	6.6	7.8	8.4	8.3	7	6.9	8.1	8.4	8.5	9.7	5.125	6.457	6.747	8.655	9.002	9.358	10.095	10.476	10.476
13	Betula ermanii	Betulaceae	314	4.3	4.7	4.9	5.5	5.9	6.1	6.4	6.6	6.6	7.3	7.3	7.7	7.5	8.3	8.3	9	9	9.8	3.771	4.645	5.125	6.747	7.986	8.655	9.722	10.476	10.476
14	Betula ermanii	Betulaceae	319	5.3	5.9	6.2	7	7.5	7.8	8.5	8.9	9.5	8.7	9	9.3	9.4	10.2	10.1	11.5	12	12.5	6.175	7.986	9.002	12.091	14.316	15.763	19.481	21.827	25.656
15	Betula maximowicziana	Betulaceae	302	3.8	4.2	4.5	4.8	5.2	5.4	5.6	5.8	6	7	7	6.8	7.3	7.9	7.9	8.5	8.8	9.6	2.883	3.631	4.265	4.965	6.002	6.567	7.165	7.795	8.458
16	Betula maximowicziana	Betulaceae	311	5.1	5.6	6.1	7.2	8	8.6	9.9	10.5	11.2	7.8	7.9	8.4	8.9	9	9.7	10.5	11	11.5	5.731	7.165	8.803	13.175	17.063	20.395	28.908	33.462	39.296
17	Betula maximowicziana	Betulaceae	313	4.9	5.4	5.8	6.7	7.7	8.3	9.5	10.1	10.9	7.1	7.6	8	8.6	9.3	9.8	10.1	10.5	11	5.212	6.567	7.795	11.052	15.532	18.684	26.095	30.381	36.726
18	Betula maximowicziana	Betulaceae	318	9	9.8	10.2	11.6	12.6	13.2	14.7	15.5	16.5	10	9.5	10.3	10.7	10.2	10.7	12	13.5	14	22.823	28.188	31.135	42.887	52.71	59.198	77.432	88.368	103.257
