# Supplementary material for: A New Model for Size-Dependent Tree Growth in Forests
Source: PLoS One. 2016 Apr 1;11(4):e0152219. doi: 10.1371/journal.pone.0152219 (PMC4817984; doi:10.1371/journal.pone.0152219)
Supplement: S3 Table — Tree species name (Species), family name (Family), tree id (Tree.Number), diameter at breast height in year 19XY (DXY), tree height in year 19XY (HXY), and tree aboveground biomass in year 19XY (WAXY). (ZIP) [file pone.0152219.s004.zip › S7/P06.csv]

	Species	Family	Tree.Number	D73	D75	D77	D79	D81	D83	D85	D87	WA73	WA75	WA77	WA79	WA81	WA83	WA85	WA87
1	Acanthopanax sciadophylloides	Araliaceae	756	4.7	5.4	6.1	6.6	7.2	7.7	8.2	8.8	3.608	5.015	6.722	8.137	10.061	11.861	13.848	16.486
2	Acer japonicum	Aceraceae	626	1.3	1.5	1.7	1.8	1.8	2.1	2.3	2.3	0.335	0.436	0.553	0.619	0.619	0.844	1.019	1.019
3	Acer japonicum	Aceraceae	657	0.8	1	0.9	0.9	1	1.1	1.2	1.2	0.152	0.214	0.181	0.181	0.214	0.251	0.291	0.291
4	Acer japonicum	Aceraceae	740	0.9	0.9	0.6	1	0.9	1.2	1.3	1	0.181	0.181	0.103	0.214	0.181	0.291	0.335	0.214
5	Acer japonicum	Aceraceae	763	2.7	2.8	2.9	3	3.1	2.7	3.3	3.5	1.434	1.552	1.676	1.806	1.942	1.434	2.232	2.549
6	Acer japonicum	Aceraceae	629	1.2	1.4	2	1.5	1.5	1.6	1.6	1.6	0.291	0.383	0.764	0.436	0.436	0.492	0.492	0.492
7	Acer japonicum	Aceraceae	765	2.2	2.2	2.2	2.2	2.3	2.4	2.4	2.5	0.929	0.929	0.929	0.929	1.019	1.115	1.115	1.216
8	Acer japonicum	Aceraceae	707	3	3.2	3.3	3.5	3.9	4.1	4.5	4.6	1.806	2.084	2.232	2.549	3.263	3.662	4.548	4.789
9	Acer japonicum	Aceraceae	627	0.8	1	0.9	0.9	1	1	1.1	0.6	0.152	0.214	0.181	0.181	0.214	0.214	0.251	0.103
10	Acer japonicum	Aceraceae	686	1	1.1	1.1	1.2	1.4	1.3	1.6	1.3	0.214	0.251	0.251	0.291	0.383	0.335	0.492	0.335
11	Acer japonicum	Aceraceae	628	2.2	2.5	2.6	2.7	3.1	3.2	3.4	3.4	0.929	1.216	1.322	1.434	1.942	2.084	2.387	2.387
12	Acer japonicum	Aceraceae	616	1.9	1.9	2	2.1	2.2	2.4	2.5	2.6	0.689	0.689	0.764	0.844	0.929	1.115	1.216	1.322
13	Acer japonicum	Aceraceae	631	0.8	0.8	1.1	1	1.2	1.4	1.3	1.2	0.152	0.152	0.251	0.214	0.291	0.383	0.335	0.291
14	Acer japonicum	Aceraceae	710	2.1	2.3	2.4	2.6	2.6	3	3	3.1	0.844	1.019	1.115	1.322	1.322	1.806	1.806	1.942
15	Acer japonicum	Aceraceae	711	2.6	2.8	3	3.2	3.4	3.8	4.1	4.5	1.322	1.552	1.806	2.084	2.387	3.074	3.662	4.548
16	Acer japonicum	Aceraceae	741	1.4	1.4	1.6	1.7	1.8	1.9	2	2	0.383	0.383	0.492	0.553	0.619	0.689	0.764	0.764
17	Acer japonicum	Aceraceae	658	1.7	2	1.9	2	2	2.1	2.2	2.2	0.553	0.764	0.689	0.764	0.764	0.844	0.929	0.929
18	Acer japonicum	Aceraceae	685	1.2	1.2	1.2	1.6	1.5	1.6	1.6	1.6	0.291	0.291	0.291	0.492	0.436	0.492	0.492	0.492
19	Acer japonicum	Aceraceae	702	1.6	1.8	1.6	1.7	1.8	1.8	1.8	1.8	0.492	0.619	0.492	0.553	0.619	0.619	0.619	0.619
20	Acer japonicum	Aceraceae	706	1.8	2	2.1	2.3	2.4	2.4	2.5	2.4	0.619	0.764	0.844	1.019	1.115	1.115	1.216	1.115
21	Acer japonicum	Aceraceae	831	1	1.1	1.1	1.2	1.3	1.4	1.5	1.5	0.214	0.251	0.251	0.291	0.335	0.383	0.436	0.436
22	Acer japonicum	Aceraceae	630	1.3	1.5	1.5	1.5	1.4	1.6	1.5	1.5	0.335	0.436	0.436	0.436	0.383	0.492	0.436	0.436
23	Acer japonicum	Aceraceae	705	2.2	2.3	2.3	2.6	2.5	2.5	2.5	2.5	0.929	1.019	1.019	1.322	1.216	1.216	1.216	1.216
24	Acer japonicum	Aceraceae	829	1.8	1.9	1.9	2.1	2.1	2.8	2.4	2.5	0.619	0.689	0.689	0.844	0.844	1.552	1.115	1.216
25	Acer japonicum	Aceraceae	764	5.2	5.6	5.9	5.9	6.2	6.5	6.6	6.9	6.4	7.64	8.661	8.661	9.763	10.948	11.362	12.661
26	Acer japonicum	Aceraceae	708	1.5	1.5	1.5	1.7	1.9	1.9	1.7	1.9	0.436	0.436	0.436	0.553	0.689	0.689	0.553	0.689
27	Acer japonicum	Aceraceae	830	1	1.1	1.1	1.2	1.2	1.4	1.3	1.4	0.214	0.251	0.251	0.291	0.291	0.383	0.335	0.383
28	Acer mono	Aceraceae	603	6.2	6.7	7.1	7.3	7.4	8	8.2	8.6	9.546	11.524	13.275	14.208	14.69	17.791	18.907	21.265
29	Acer mono	Aceraceae	800	0.8	0.8	0.9	0.9	0.9	1	0.9	0.9	0.148	0.148	0.177	0.177	0.177	0.209	0.177	0.177
30	Acer mono	Aceraceae	770	2.1	2.2	2.2	2.2	2.2	2.4	2.3	2.3	0.825	0.909	0.909	0.909	0.909	1.09	0.997	0.997
31	Acer mono	Aceraceae	735	6.5	7.6	8.6	9.2	9.7	10.7	11.5	11.3	10.705	15.683	21.265	25.127	28.652	36.567	43.761	41.889
32	Acer mono	Aceraceae	791	2.1	2.2	2.3	2.4	2.4	2.7	2.8	2.9	0.825	0.909	0.997	1.09	1.09	1.402	1.518	1.639
33	Acer mono	Aceraceae	691	0.9	0.9	1	1	1.1	1	1.1	1.1	0.177	0.177	0.209	0.209	0.245	0.209	0.245	0.245
34	Acer mono	Aceraceae	780	5.3	5.9	6.2	6.7	6.8	7.1	7.3	7.6	6.549	8.469	9.546	11.524	11.947	13.275	14.208	15.683
35	Acer mono	Aceraceae	659	3.6	3.8	4.1	4.2	4.2	4.6	4.7	4.7	2.657	3.006	3.58	3.786	3.786	4.683	4.926	4.926
36	Acer mono	Aceraceae	781	2.5	3	2.9	2.8	2.9	3.1	3.2	3.3	1.189	1.766	1.639	1.518	1.639	1.899	2.038	2.183
37	Acer mono	Aceraceae	684	2.4	2.7	2.7	3	3.1	3.5	3.8	3.9	1.09	1.402	1.402	1.766	1.899	2.492	3.006	3.19
38	Acer mono	Aceraceae	619	1.8	2	2.1	2.2	2.4	2.7	2.8	3	0.605	0.747	0.825	0.909	1.09	1.402	1.518	1.766
39	Acer mono	Aceraceae	760	2	2.2	2.2	2.2	2.2	2.2	2.2	2.2	0.747	0.909	0.909	0.909	0.909	0.909	0.909	0.909
40	Acer mono	Aceraceae	779	4.5	4.8	4.9	5.2	5.3	5.5	5.8	6.1	4.447	5.176	5.435	6.258	6.549	7.155	8.127	9.178
41	Acer mono	Aceraceae	663	4.7	5.2	5.4	5.9	6	6.4	6.7	7	4.926	6.258	6.847	8.469	8.819	10.31	11.524	12.823
42	Betula maximowicziana	Betulaceae	816	5.3	6.3	7.2	7.8	8	8.5	8.9	9.1	6.281	9.518	13.175	16.033	17.063	19.815	22.2	23.456
43	Betula maximowicziana	Betulaceae	784	4.6	5.5	5.8	6.1	6.1	6.3	6.4	6.5	4.491	6.862	7.795	8.803	8.803	9.518	9.888	10.267
44	Betula platyphylla	Betulaceae	677	8.7	9.8	10.6	11.7	12.3	13.5	13.9	14.7	18.969	25.479	30.967	39.603	44.863	56.593	60.87	69.988
45	Betula platyphylla	Betulaceae	693	7.1	7.9	9.2	9.7	10.1	11	11.5	11.9	11.508	14.953	21.783	24.838	27.461	33.959	37.937	41.312
46	Betula platyphylla	Betulaceae	637	5.1	5.1	5.8	6.1	6.2	6.3	6.3	6.4	5.18	5.18	7.046	7.957	8.276	8.603	8.603	8.937
47	Betula platyphylla	Betulaceae	680	5.5	6.2	6.4	7	7.1	7.4	7.4	7.4	6.202	8.276	8.937	11.116	11.508	12.735	12.735	12.735
48	Betula platyphylla	Betulaceae	683	5.7	6.4	6.9	7.7	8	8.7	8.9	9.1	6.757	8.937	10.732	14.039	15.423	18.969	20.066	21.201
49	Betula platyphylla	Betulaceae	716	3.2	3.2	3.1	3.2	3.3	3.2	3.2	3.2	1.766	1.766	1.646	1.766	1.892	1.766	1.766	1.766
50	Betula platyphylla	Betulaceae	752	7.9	8	10.2	11.1	12	13.2	13.7	14.7	14.953	15.423	28.142	34.733	42.184	53.507	58.708	69.988
51	Betula platyphylla	Betulaceae	766	7	7.9	8.8	9.4	10	11	11.2	11.6	11.116	14.953	19.513	22.975	26.79	33.959	35.518	38.764
52	Betula platyphylla	Betulaceae	750	4.1	4.6	5	5.1	5.2	5.3	5.3	5.3	3.104	4.059	4.942	5.18	5.425	5.677	5.677	5.677
53	Betula platyphylla	Betulaceae	751	4.6	4.8	5.2	5	5.2	5	4.9	5.2	4.059	4.487	5.425	4.942	5.425	4.942	4.711	5.425
54	Euonymus macropterus	Celastraceae	727	1.1	1.3	1.1	1.2	1.1	1.3	1.2	1.3	0.249	0.333	0.249	0.289	0.249	0.333	0.289	0.333
55	Euonymus macropterus	Celastraceae	728	0.9	0.9	1.1	0.9	1.1	1	0.9	0.9	0.18	0.18	0.249	0.18	0.249	0.213	0.18	0.18
56	Euonymus macropterus	Celastraceae	704	1.1	1.2	1.1	1.2	1.2	1.4	1.3	1.3	0.249	0.289	0.249	0.289	0.289	0.38	0.333	0.333
57	Euonymus macropterus	Celastraceae	703	1.5	1.4	1.4	1.5	1.5	1.6	1.6	1.5	0.432	0.38	0.38	0.432	0.432	0.489	0.489	0.432
58	Magnolia obovata	Magnoliaceae	636	7.3	8.1	8.9	9.6	10.1	10.7	11	11.6	11.436	14.765	18.631	22.476	25.496	29.432	31.53	35.992
59	Magnolia obovata	Magnoliaceae	731	5.3	6.2	6.8	7.2	7.6	8	8.3	8.3	5.271	7.684	9.616	11.057	12.623	14.32	15.68	15.68
60	Magnolia obovata	Magnoliaceae	701	5.6	6.2	6.7	6.9	7.2	7.5	7.6	7.5	6.013	7.684	9.275	9.965	11.057	12.22	12.623	12.22
61	Magnolia obovata	Magnoliaceae	790	4.1	4.2	4.2	4.1	4.1	4.2	4.1	4.2	2.882	3.047	3.047	2.882	2.882	3.047	2.882	3.047
62	Magnolia obovata	Magnoliaceae	759	5.5	6.4	6.9	7.3	7.6	8	8.2	8.5	5.759	8.298	9.965	11.436	12.623	14.32	15.218	16.629
63	Prunus sargentii	Rosaceae	742	2.8	3.2	3.3	3.5	3.4	3.6	3.5	3.5	1.391	1.868	2.001	2.284	2.14	2.435	2.284	2.284
64	Prunus sargentii	Rosaceae	688	4	4.2	4.7	4.6	4.8	4.9	5	5.1	3.1	3.471	4.515	4.292	4.745	4.982	5.226	5.477
65	Prunus sargentii	Rosaceae	809	7.1	7.6	7.9	8	8.3	8.5	8.5	8.6	12.168	14.376	15.81	16.308	17.856	18.937	18.937	19.492
66	Quercus crispula	Fagaceae	607	6.9	7.5	8.3	8.3	8.4	8.7	8.7	8.9	13.054	16.008	20.541	20.541	21.157	23.072	23.072	24.407
67	Quercus crispula	Fagaceae	675	1.3	1.4	1.5	1.6	1.6	1.8	1.7	1.6	0.346	0.395	0.449	0.508	0.508	0.638	0.571	0.508
68	Quercus crispula	Fagaceae	606	7	8	8.2	8.9	9.2	9.9	10.4	10.9	13.521	18.759	19.936	24.407	26.495	31.782	35.923	40.376
69	Quercus crispula	Fagaceae	673	2	2.1	2.2	2.2	2.2	2.5	2.5	2.2	0.788	0.87	0.958	0.958	0.958	1.253	1.253	0.958
70	Quercus crispula	Fagaceae	774	5.7	6.2	6.3	6.8	6.8	7.1	7.1	7.1	8.219	10.066	10.464	12.598	12.598	13.997	13.997	13.997
71	Quercus crispula	Fagaceae	605	5	5.6	6.1	6.3	6.4	7.3	6.7	6.8	6.011	7.877	9.678	10.464	10.871	14.982	12.151	12.598
72	Quercus crispula	Fagaceae	687	2.7	2.9	2.9	3	3	3	3.1	3.1	1.479	1.728	1.728	1.862	1.862	1.862	2.002	2.002
73	Quercus crispula	Fagaceae	610	4.8	4.8	5.1	5.2	4.9	5	5.1	5.1	5.458	5.458	6.301	6.598	5.731	6.011	6.301	6.301
74	Quercus crispula	Fagaceae	828	4.4	5	5.1	5.7	6.1	6.5	6.7	6.8	4.449	6.011	6.301	8.219	9.678	11.288	12.151	12.598
75	Quercus crispula	Fagaceae	609	5.5	5.6	5.9	6.2	6.4	6	6.1	6.4	7.544	7.877	8.93	10.066	10.871	9.299	9.678	10.871
76	Quercus crispula	Fagaceae	604	6.2	6.5	6.9	6.9	7	7.2	7.2	7.3	10.066	11.288	13.054	13.054	13.521	14.484	14.484	14.982
77	Quercus crispula	Fagaceae	826	4.7	5.2	5.4	6.1	6.6	6.6	7	7.1	5.194	6.598	7.22	9.678	11.714	11.714	13.521	13.997
78	Quercus crispula	Fagaceae	672	3.1	3	3.1	3.4	3.3	3.4	3.2	3.5	2.002	1.862	2.002	2.461	2.302	2.461	2.148	2.628
79	Quercus crispula	Fagaceae	608	5.7	5	5	5	5.1	5.2	5.2	5.5	8.219	6.011	6.011	6.011	6.301	6.598	6.598	7.544
80	Quercus crispula	Fagaceae	804	4.5	4.8	4.8	5	5	5.2	5.3	5.4	4.689	5.458	5.458	6.011	6.011	6.598	6.905	7.22
81	Quercus crispula	Fagaceae	773	4.6	4.3	4.8	4.7	4.7	4.8	4.8	4.8	4.938	4.217	5.458	5.194	5.194	5.458	5.458	5.458
82	Quercus crispula	Fagaceae	805	9.5	10.4	10.8	11.5	12.6	13	13.4	13.9	28.689	35.923	39.46	46.143	57.95	62.649	67.57	74.038
83	Quercus crispula	Fagaceae	807	4.1	4.5	4.4	4.4	4.4	4.5	4.6	4.6	3.775	4.689	4.449	4.449	4.449	4.689	4.938	4.938
84	Quercus crispula	Fagaceae	671	3.6	3.7	3.8	3.8	3.8	4	3.9	3.9	2.801	2.982	3.169	3.169	3.169	3.566	3.364	3.364
85	Quercus crispula	Fagaceae	660	9.5	10.6	11.6	12.1	12.8	13.2	14.1	14.5	28.689	37.666	47.15	52.382	60.272	65.082	76.724	82.269
86	Rhus trichocarpa	Anacardiaceae	713	1.3	1.7	1.5	1.6	1.7	1.7	1.8	1.8	0.293	0.484	0.381	0.431	0.484	0.484	0.541	0.541
87	Sorbus alnifolia	Rosaceae	656	3.9	4.5	4.4	4.5	4.7	4.8	5	5	3.154	4.396	4.171	4.396	4.869	5.117	5.636	5.636
88	Sorbus alnifolia	Rosaceae	755	0.9	1	0.7	0.9	0.9	1	1	0.9	0.175	0.207	0.121	0.175	0.175	0.207	0.207	0.175
89	Sorbus alnifolia	Rosaceae	621	5.4	5.8	5.9	6.1	6.1	6.5	6.7	6.8	6.769	8.034	8.372	9.073	9.073	10.583	11.392	11.811
90	Sorbus alnifolia	Rosaceae	739	1.4	1.3	1.3	1.4	1.5	1.6	1.4	1.4	0.371	0.324	0.324	0.371	0.421	0.476	0.371	0.371
91	Sorbus alnifolia	Rosaceae	670	1.5	1.6	1.7	1.8	2	1.9	1.9	2	0.421	0.476	0.535	0.598	0.739	0.666	0.666	0.739
92	Sorbus alnifolia	Rosaceae	648	5.4	6.1	6.5	7	7.4	8	8.4	8.7	6.769	9.073	10.583	12.676	14.522	17.587	19.835	21.631
93	Sorbus alnifolia	Rosaceae	797	3.5	3.6	3.8	3.9	4	4.2	4.4	4.5	2.464	2.626	2.971	3.154	3.343	3.743	4.171	4.396
94	Sorbus alnifolia	Rosaceae	738	1.1	1.1	1.1	1.2	1.5	1.4	1.3	1.4	0.242	0.242	0.242	0.281	0.421	0.371	0.324	0.371
95	Sorbus alnifolia	Rosaceae	654	2.5	2.6	2.6	2.6	2.6	2.8	2.8	2.8	1.175	1.278	1.278	1.278	1.278	1.5	1.5	1.5
96	Sorbus alnifolia	Rosaceae	664	1.8	1.8	2	1.9	1.9	1.9	1.9	1.9	0.598	0.598	0.739	0.666	0.666	0.666	0.666	0.666
97	Sorbus alnifolia	Rosaceae	639	1.6	1.8	1.7	1.9	1.8	1.9	1.8	1.9	0.476	0.598	0.535	0.666	0.598	0.666	0.598	0.666
98	Sorbus alnifolia	Rosaceae	796	2.7	2.9	2.9	3	3.1	3.3	3.3	3.4	1.386	1.62	1.62	1.745	1.877	2.158	2.158	2.308
99	Sorbus alnifolia	Rosaceae	644	1.4	1.4	1.4	1.5	1.6	1.6	1.5	1.5	0.371	0.371	0.371	0.421	0.476	0.476	0.421	0.421
100	Sorbus alnifolia	Rosaceae	782	1.8	2	2	1.9	1.9	2	2	2.1	0.598	0.739	0.739	0.666	0.666	0.739	0.739	0.816
101	Sorbus alnifolia	Rosaceae	647	4.3	4.6	4.9	4.9	5	5.4	5.4	5.5	3.953	4.629	5.373	5.373	5.636	6.769	6.769	7.073
102	Sorbus alnifolia	Rosaceae	669	1.2	1.2	1.3	1.4	1.6	1.6	1.4	1.4	0.281	0.281	0.324	0.371	0.476	0.476	0.371	0.371
103	Sorbus alnifolia	Rosaceae	653	2.5	3.8	4.6	4.8	4.9	4.9	5	4.9	1.175	2.971	4.629	5.117	5.373	5.373	5.636	5.373
104	Sorbus alnifolia	Rosaceae	733	2.2	2.3	2.3	2.4	2.5	2.6	2.6	2.7	0.898	0.985	0.985	1.078	1.175	1.278	1.278	1.386
105	Sorbus alnifolia	Rosaceae	668	1	1	1.1	1.1	1.1	1.2	1.2	1.2	0.207	0.207	0.242	0.242	0.242	0.281	0.281	0.281
106	Sorbus alnifolia	Rosaceae	737	1.3	1.2	1.2	1.4	1.5	1.6	1.5	1.4	0.324	0.281	0.281	0.371	0.421	0.476	0.421	0.371
107	Sorbus alnifolia	Rosaceae	652	3.9	4.2	4	4.2	4.1	4.2	4.2	4.3	3.154	3.743	3.343	3.743	3.539	3.743	3.743	3.953
108	Sorbus alnifolia	Rosaceae	640	3.2	3.4	3.5	3.7	3.8	4	4	4	2.014	2.308	2.464	2.795	2.971	3.343	3.343	3.343
109	Sorbus alnifolia	Rosaceae	655	5	5.7	5.9	6.2	6.3	6.7	6.7	6.9	5.636	7.705	8.372	9.437	9.81	11.392	11.392	12.239
110	Sorbus alnifolia	Rosaceae	646	3.3	3.5	3.7	3.9	4.1	4.4	4.5	4.5	2.158	2.464	2.795	3.154	3.539	4.171	4.396	4.396
111	Sorbus alnifolia	Rosaceae	792	1.1	1.4	1.1	1.2	1.2	1.3	1.3	1.3	0.242	0.371	0.242	0.281	0.281	0.324	0.324	0.324
112	Sorbus alnifolia	Rosaceae	665	2	2.1	2.1	2.2	2.4	2.5	2.5	2.6	0.739	0.816	0.816	0.898	1.078	1.175	1.175	1.278
113	Sorbus alnifolia	Rosaceae	666	1.4	1.5	1.6	1.7	1.7	1.8	1.9	1.9	0.371	0.421	0.476	0.535	0.535	0.598	0.666	0.666
114	Sorbus alnifolia	Rosaceae	651	3.5	2.9	2.7	3	3	3	3	3	2.464	1.62	1.386	1.745	1.745	1.745	1.745	1.745
115	Sorbus alnifolia	Rosaceae	730	1.2	1.1	1.1	1.1	1.2	1.3	1.3	1.3	0.281	0.242	0.242	0.242	0.281	0.324	0.324	0.324
116	Sorbus alnifolia	Rosaceae	732	1.6	1.1	1.1	1.2	1.3	1.3	1.3	1.2	0.476	0.242	0.242	0.281	0.324	0.324	0.324	0.281
117	Sorbus alnifolia	Rosaceae	734	1.6	1.5	1.6	1.6	1.5	2	1.8	1.5	0.476	0.421	0.476	0.476	0.421	0.739	0.598	0.421
118	Sorbus alnifolia	Rosaceae	746	1.5	1.8	1.8	1.9	2	2	2	2.2	0.421	0.598	0.598	0.666	0.739	0.739	0.739	0.898
119	Sorbus alnifolia	Rosaceae	749	3.1	3.4	3.9	3.8	3.9	4.2	4.8	4.6	1.877	2.308	3.154	2.971	3.154	3.743	5.117	4.629
120	Sorbus alnifolia	Rosaceae	649	1.4	1.5	1.4	1.5	1.6	1.6	1.5	1.5	0.371	0.421	0.371	0.421	0.476	0.476	0.421	0.421
121	Sorbus alnifolia	Rosaceae	748	2.9	3.3	3.4	3.6	3.5	3.9	4	4.1	1.62	2.158	2.308	2.626	2.464	3.154	3.343	3.539
122	Styrax obassia	Styracaceae	699	2.4	2.5	2.5	2.7	2.8	2.9	2.9	2.9	0.995	1.085	1.085	1.281	1.386	1.496	1.496	1.496
123	Styrax obassia	Styracaceae	720	1.6	1.7	1.6	1.8	1.8	1.9	1.9	2	0.44	0.494	0.44	0.553	0.553	0.615	0.615	0.682
124	Styrax obassia	Styracaceae	617	1.7	1.8	1.9	2.2	2.1	2.3	2.2	2.2	0.494	0.553	0.615	0.83	0.754	0.91	0.83	0.83
125	Styrax obassia	Styracaceae	717	2.5	2.6	2.5	2.7	2.6	2.6	2.6	2.6	1.085	1.18	1.085	1.281	1.18	1.18	1.18	1.18
126	Styrax obassia	Styracaceae	697	2.6	2.7	2.8	2.8	3	3	3	3.1	1.18	1.281	1.386	1.386	1.612	1.612	1.612	1.734
127	Styrax obassia	Styracaceae	803	1	1.1	1.1	1.2	1.2	1.4	1.3	1.4	0.191	0.224	0.224	0.26	0.26	0.342	0.299	0.342
128	Styrax obassia	Styracaceae	801	1.6	1.6	1.7	1.9	2.1	2	2.1	2	0.44	0.44	0.494	0.615	0.754	0.682	0.754	0.682
129	Styrax obassia	Styracaceae	718	1.6	1.6	1.6	1.8	1.7	1.8	1.8	1.8	0.44	0.44	0.44	0.553	0.494	0.553	0.553	0.553
130	Styrax obassia	Styracaceae	802	1.8	1.8	1.9	2	2.1	2.2	2.2	2.2	0.553	0.553	0.615	0.682	0.754	0.83	0.83	0.83
131	Swida controversa	Cornaceae	715	1.5	1.7	1.6	1.8	1.7	1.9	1.8	1.8	0.396	0.503	0.448	0.563	0.503	0.627	0.563	0.563
132	Tilia japonica	Tiliaceae	625	6.7	7.2	7.8	8.5	9.1	9.8	10.3	11.1	8.736	10.414	12.673	15.662	18.541	22.282	25.215	30.375
133	Tilia japonica	Tiliaceae	624	7.2	7.8	8.2	8.8	9.5	9.6	9.6	9.6	10.414	12.673	14.334	17.064	20.627	21.17	21.17	21.17
134	Viburnum furcatum	Caprifoliaceae	814	1	1	1	1.1	1.1	1.2	1.2	1.2	0.215	0.215	0.215	0.251	0.251	0.292	0.292	0.292
135	Viburnum furcatum	Caprifoliaceae	815	0.7	0.5	0.8	0.6	0.8	0.7	0.6	0.6	0.126	0.083	0.152	0.103	0.152	0.126	0.103	0.103
136	Viburnum wrightii	Caprifoliaceae	695	1	1.2	0.9	1.1	1.1	1	1	1	0.206	0.28	0.175	0.242	0.242	0.206	0.206	0.206
137	Viburnum wrightii	Caprifoliaceae	694	0.8	1	1	0.8	1	0.9	0.8	0.8	0.146	0.206	0.206	0.146	0.206	0.175	0.146	0.146
