# Supplementary material for: A New Model for Size-Dependent Tree Growth in Forests
Source: PLoS One. 2016 Apr 1;11(4):e0152219. doi: 10.1371/journal.pone.0152219 (PMC4817984; doi:10.1371/journal.pone.0152219)
Supplement: S3 Table — Tree species name (Species), family name (Family), tree id (Tree.Number), diameter at breast height in year 19XY (DXY), tree height in year 19XY (HXY), and tree aboveground biomass in year 19XY (WAXY). (ZIP) [file pone.0152219.s004.zip › S7/P07.csv]

	Species	Family	Tree.Number	D73	D75	D77	D79	D81	D83	D85	D87	WA73	WA75	WA77	WA79	WA81	WA83	WA85	WA87
1	Acanthopanax sciadophylloides	Araliaceae	499	5.7	6.4	7.3	7.8	8.5	9.1	9.8	10.5	5.709	7.551	10.407	12.244	15.132	17.912	21.526	25.554
2	Acanthopanax sciadophylloides	Araliaceae	500	3.8	4.1	4.6	5	5.1	5.5	5.9	6.3	2.201	2.622	3.43	4.176	4.377	5.24	6.203	7.268
3	Acanthopanax sciadophylloides	Araliaceae	498	3.3	3.4	3.8	3.8	4	4.1	4.3	4.3	1.599	1.71	2.201	2.201	2.477	2.622	2.929	2.929
4	Acanthopanax sciadophylloides	Araliaceae	582	1.1	1.4	1.8	2	2	2.4	2.5	2.6	0.18	0.275	0.443	0.547	0.547	0.798	0.871	0.947
5	Acanthopanax sciadophylloides	Araliaceae	583	1	1.4	1.5	2.1	2.5	2.8	3	3.4	0.153	0.275	0.312	0.605	0.871	1.112	1.293	1.71
6	Acanthopanax sciadophylloides	Araliaceae	496	4.3	4.7	5.3	5	5.5	5.5	5.8	6	2.929	3.608	4.796	4.176	5.24	5.24	5.953	6.459
7	Acanthopanax sciadophylloides	Araliaceae	497	6	6.5	7.1	7.3	7.7	8	8.3	8.8	6.459	7.841	9.723	10.407	11.861	13.031	14.268	16.486
8	Acer mono	Aceraceae	102	1.2	1	1	1.1	1.1	1.2	1.3	1.2	0.285	0.209	0.209	0.245	0.245	0.285	0.328	0.285
9	Acer mono	Aceraceae	103	1.8	1.5	1.4	1.7	1.7	1.9	2	2	0.605	0.426	0.375	0.541	0.541	0.674	0.747	0.747
10	Acer mono	Aceraceae	161	2.5	2.8	3	3.1	3.2	3.2	3.3	3.4	1.189	1.518	1.766	1.899	2.038	2.038	2.183	2.334
11	Acer mono	Aceraceae	105	1.9	1.7	1.9	2	2	1.5	2.1	2.2	0.674	0.541	0.674	0.747	0.747	0.426	0.825	0.909
12	Acer mono	Aceraceae	227	2.4	2.2	2.5	2.7	2.6	2.7	2.7	2.9	1.09	0.909	1.189	1.402	1.293	1.402	1.402	1.639
13	Acer mono	Aceraceae	165	2.2	2	1.9	2	2	2.1	2.2	2.2	0.909	0.747	0.674	0.747	0.747	0.825	0.909	0.909
14	Acer mono	Aceraceae	398	1.5	1	1.1	1.3	1.1	1.3	1.4	1.3	0.426	0.209	0.245	0.328	0.245	0.328	0.375	0.328
15	Acer mono	Aceraceae	349	3.3	3	3.3	3.6	3.9	3.9	4	4.1	2.183	1.766	2.183	2.657	3.19	3.19	3.382	3.58
16	Acer mono	Aceraceae	237	3	3.4	3.6	4	4.1	4.5	4.8	5.1	1.766	2.334	2.657	3.382	3.58	4.447	5.176	5.975
17	Acer mono	Aceraceae	169	4.2	4.7	5.1	5.5	5.9	6.1	6.6	7	3.786	4.926	5.975	7.155	8.469	9.178	11.11	12.823
18	Acer mono	Aceraceae	170	3.2	3.6	3.9	4	4.1	4.5	4.6	4.7	2.038	2.657	3.19	3.382	3.58	4.447	4.683	4.926
19	Acer mono	Aceraceae	133	5.7	6.2	6.5	6.9	7.3	7.7	8	8.4	7.795	9.546	10.705	12.38	14.208	16.195	17.791	20.065
20	Acer mono	Aceraceae	135	5.2	5.2	5.8	6.4	6.8	7.5	8.1	9.3	6.258	6.258	8.127	10.31	11.947	15.182	18.344	25.809
21	Acer mono	Aceraceae	117	1.3	1.4	1.4	1.5	1.5	1.6	1.6	1.7	0.328	0.375	0.375	0.426	0.426	0.481	0.481	0.541
22	Acer mono	Aceraceae	118	1.7	1.8	1.9	1.8	1.9	1.9	1.9	1.9	0.541	0.605	0.674	0.605	0.674	0.674	0.674	0.674
23	Acer mono	Aceraceae	283	2	1.6	1.8	1.8	1.8	1.9	1.9	2.1	0.747	0.481	0.605	0.605	0.605	0.674	0.674	0.825
24	Acer mono	Aceraceae	182	1.9	2.2	2.4	2.6	2.5	2.6	2.8	3.3	0.674	0.909	1.09	1.293	1.189	1.293	1.518	2.183
25	Acer mono	Aceraceae	183	1.9	1.9	2	2	2	2.1	2.2	2.2	0.674	0.674	0.747	0.747	0.747	0.825	0.909	0.909
26	Acer mono	Aceraceae	184	2.6	2.6	2.8	3	3.1	3	3.1	3.1	1.293	1.293	1.518	1.766	1.899	1.766	1.899	1.899
27	Acer mono	Aceraceae	185	2.2	2.2	2.5	2.8	2.9	3	3.1	3.3	0.909	0.909	1.189	1.518	1.639	1.766	1.899	2.183
28	Acer mono	Aceraceae	145	4.1	6.6	7.7	8.3	8.7	9.5	10.2	10.8	3.58	11.11	16.195	19.48	21.881	27.208	32.462	37.423
29	Acer mono	Aceraceae	350	3	2.8	3.1	3.3	3.4	3.6	3.6	3.7	1.766	1.518	1.899	2.183	2.334	2.657	2.657	2.828
30	Acer mono	Aceraceae	351	2.4	2.2	2.5	2.6	2.8	2.8	2.9	3	1.09	0.909	1.189	1.293	1.518	1.518	1.639	1.766
31	Acer mono	Aceraceae	352	2.7	2.5	3	3	3.1	3.2	3.4	3.6	1.402	1.189	1.766	1.766	1.899	2.038	2.334	2.657
32	Acer mono	Aceraceae	219	2.8	2.6	2.8	2.9	2.9	3.1	3.2	3.3	1.518	1.293	1.518	1.639	1.639	1.899	2.038	2.183
33	Acer mono	Aceraceae	220	2.6	2.4	2.7	2.9	3.1	3.4	3.6	3.8	1.293	1.09	1.402	1.639	1.899	2.334	2.657	3.006
34	Acer mono	Aceraceae	136	5.6	5.8	6.2	6.3	6.7	6.7	7.1	7.1	7.47	8.127	9.546	9.923	11.524	11.524	13.275	13.275
35	Acer mono	Aceraceae	137	7.2	7.5	8	8.1	8.6	9.1	9.9	10.2	13.737	15.182	17.791	18.344	21.265	24.456	30.141	32.462
36	Acer mono	Aceraceae	160	4.4	4.8	5.2	5.6	5.7	5.9	6.2	6.3	4.22	5.176	6.258	7.47	7.795	8.469	9.546	9.923
37	Acer mono	Aceraceae	284	4	4	4.2	4.5	4.7	4.9	5.1	5.3	3.382	3.382	3.786	4.447	4.926	5.435	5.975	6.549
38	Acer mono	Aceraceae	285	3.4	3.2	3.4	3.6	3.6	3.6	3.7	3.7	2.334	2.038	2.334	2.657	2.657	2.657	2.828	2.828
39	Acer mono	Aceraceae	142	5	5.7	6.3	6.4	7.2	7.5	7.8	8	5.701	7.795	9.923	10.31	13.737	15.182	16.717	17.791
40	Acer mono	Aceraceae	144	2.9	3	3.3	3.5	3.5	4	3.9	4.2	1.639	1.766	2.183	2.492	2.492	3.382	3.19	3.786
41	Acer mono	Aceraceae	458	0.9	1	1	1.2	1.2	1.4	1.5	1.4	0.177	0.209	0.209	0.285	0.285	0.375	0.426	0.375
42	Acer mono	Aceraceae	212	2.9	2.6	2.9	3	3	3	3.1	3.1	1.639	1.293	1.639	1.766	1.766	1.766	1.899	1.899
43	Acer mono	Aceraceae	150	2.6	2	2	2	2.1	2.2	2	2	1.293	0.747	0.747	0.747	0.825	0.909	0.747	0.747
44	Acer mono	Aceraceae	218	2.5	2.3	2.5	2.7	2.8	3.1	3.2	3.4	1.189	0.997	1.189	1.402	1.518	1.899	2.038	2.334
45	Acer mono	Aceraceae	296	2	1.7	1.5	1.5	1.6	1.7	1.8	2	0.747	0.541	0.426	0.426	0.481	0.541	0.605	0.747
46	Acer mono	Aceraceae	353	1.6	1	1.3	1.4	1.4	1.5	1.6	1.7	0.481	0.209	0.328	0.375	0.375	0.426	0.481	0.541
47	Acer mono	Aceraceae	221	4.2	4	4.2	4.5	4.5	4.8	5	5.1	3.786	3.382	3.786	4.447	4.447	5.176	5.701	5.975
48	Acer mono	Aceraceae	157	1.2	1	1	1	1.8	1.7	1.8	1.9	0.285	0.209	0.209	0.209	0.605	0.541	0.605	0.674
49	Acer mono	Aceraceae	309	2.4	2.3	2.4	2.4	2.5	2.4	2.4	2.5	1.09	0.997	1.09	1.09	1.189	1.09	1.09	1.189
50	Acer mono	Aceraceae	225	4	3.8	4.1	4.4	4.4	4.7	5	5.4	3.382	3.006	3.58	4.22	4.22	4.926	5.701	6.847
51	Acer mono	Aceraceae	163	4.5	5	5.4	5.8	6.1	6.7	7.2	7.7	4.447	5.701	6.847	8.127	9.178	11.524	13.737	16.195
52	Acer mono	Aceraceae	308	1.6	1.5	1.7	1.7	1.7	1.8	1.8	1.8	0.481	0.426	0.541	0.541	0.541	0.605	0.605	0.605
53	Acer mono	Aceraceae	238	4.7	5.2	5.7	6	6.3	6.9	7.4	7.9	4.926	6.258	7.795	8.819	9.923	12.38	14.69	17.249
54	Acer mono	Aceraceae	564	1.6	1.7	1.8	2.1	2.1	2.3	2.2	2.2	0.481	0.541	0.605	0.825	0.825	0.997	0.909	0.909
55	Acer mono	Aceraceae	297	2.4	2	2.2	2.2	2.2	2.4	2.4	2.5	1.09	0.747	0.909	0.909	0.909	1.09	1.09	1.189
56	Acer mono	Aceraceae	354	2	1.6	1.9	2	2	2.1	2.2	2.2	0.747	0.481	0.674	0.747	0.747	0.825	0.909	0.909
57	Acer mono	Aceraceae	472	2.3	2.2	2.3	2.6	2.8	3	3.2	3.4	0.997	0.909	0.997	1.293	1.518	1.766	2.038	2.334
58	Acer mono	Aceraceae	563	2.3	2.6	2.6	3	3	3.1	3.2	3.2	0.997	1.293	1.293	1.766	1.766	1.899	2.038	2.038
59	Acer mono	Aceraceae	224	4	3.7	4	4.1	4.4	4.7	4.9	5.2	3.382	2.828	3.382	3.58	4.22	4.926	5.435	6.258
60	Acer mono	Aceraceae	306	1.2	1.3	1.5	1.7	1.6	1.7	1.7	1.8	0.285	0.328	0.426	0.541	0.481	0.541	0.541	0.605
61	Acer mono	Aceraceae	307	1.8	1.8	2	2.1	2.1	2.2	2.2	2.3	0.605	0.605	0.747	0.825	0.825	0.909	0.909	0.997
62	Acer mono	Aceraceae	588	1.8	1.9	2	2.1	2.2	2.3	2.5	2.6	0.605	0.674	0.747	0.825	0.909	0.997	1.189	1.293
63	Acer mono	Aceraceae	287	3.3	3.2	3.3	3.4	3.4	3.5	3.6	3.8	2.183	2.038	2.183	2.334	2.334	2.492	2.657	3.006
64	Acer mono	Aceraceae	457	3.7	3.8	4.2	4.6	4.9	5.3	5.6	6.1	2.828	3.006	3.786	4.683	5.435	6.549	7.47	9.178
65	Acer mono	Aceraceae	599	1.3	1.5	1.5	1.4	1.7	1.7	1.8	2	0.328	0.426	0.426	0.375	0.541	0.541	0.605	0.747
66	Acer mono	Aceraceae	355	1	0.8	1	1	1	1	1	1	0.209	0.148	0.209	0.209	0.209	0.209	0.209	0.209
67	Acer mono	Aceraceae	286	2.4	2.4	2.2	2.3	2.3	2.4	2.5	2.6	1.09	1.09	0.909	0.997	0.997	1.09	1.189	1.293
68	Acer mono	Aceraceae	439	4.2	4	4.4	4.6	4.7	4.8	4.9	5.1	3.786	3.382	4.22	4.683	4.926	5.176	5.435	5.975
69	Acer mono	Aceraceae	378	2.1	2.5	2.5	2.6	2.9	3.1	3.1	3.5	0.825	1.189	1.189	1.293	1.639	1.899	1.899	2.492
70	Acer mono	Aceraceae	372	2.4	1.9	2.1	2.2	2.1	2.4	2.4	2.6	1.09	0.674	0.825	0.909	0.825	1.09	1.09	1.293
71	Betula maximowicziana	Betulaceae	417	8.6	9.1	9.5	9.6	9.8	9.6	10.2	10.1	20.395	23.456	26.095	26.782	28.188	26.782	31.135	30.381
72	Betula platyphylla	Betulaceae	168	4.8	5	5.3	5.8	6.2	6.9	7	7.5	4.487	4.942	5.677	7.046	8.276	10.732	11.116	13.161
73	Betula platyphylla	Betulaceae	233	3.4	4.2	4.4	4.8	5.1	5.7	5.7	5.9	2.024	3.282	3.658	4.487	5.18	6.757	6.757	7.342
74	Betula platyphylla	Betulaceae	123	4.1	3.9	4	4.2	4.3	4.5	4.4	4.5	3.104	2.766	2.932	3.282	3.467	3.855	3.658	3.855
75	Betula platyphylla	Betulaceae	315	4.8	4.9	5	5.1	5.4	5.7	5.7	5.9	4.487	4.711	4.942	5.18	5.936	6.757	6.757	7.342
76	Betula platyphylla	Betulaceae	213	5	4.4	4.4	4.6	4.7	4.8	4.7	4.9	4.942	3.658	3.658	4.059	4.27	4.487	4.27	4.711
77	Betula platyphylla	Betulaceae	319	4.1	4.3	3.6	5.1	5.2	5.4	5.5	5.5	3.104	3.467	2.303	5.18	5.425	5.936	6.202	6.202
78	Betula platyphylla	Betulaceae	424	5.2	5.4	5.5	5.9	6.2	6.6	6.9	6.9	5.425	5.936	6.202	7.342	8.276	9.631	10.732	10.732
79	Betula platyphylla	Betulaceae	415	5.2	5.2	5.4	5.6	5.8	6.1	6.3	6.5	5.425	5.425	5.936	6.476	7.046	7.957	8.603	9.28
80	Betula platyphylla	Betulaceae	244	3.4	3.5	3.5	3.6	3.8	3.7	3.6	3.9	2.024	2.16	2.16	2.303	2.605	2.451	2.303	2.766
81	Betula platyphylla	Betulaceae	256	5.2	5.1	5.3	5.6	5.8	6.5	6.7	7	5.425	5.18	5.677	6.476	7.046	9.28	9.99	11.116
82	Betula platyphylla	Betulaceae	258	4.7	4.5	4.7	5	5.1	5.4	5.5	5.6	4.27	3.855	4.27	4.942	5.18	5.936	6.202	6.476
83	Betula platyphylla	Betulaceae	419	4.3	4.4	5.1	4.6	5.3	5.2	5.2	4.8	3.467	3.658	5.18	4.059	5.677	5.425	5.425	4.487
84	Betula platyphylla	Betulaceae	282	6.9	6.9	6.9	7.3	7.6	8.5	8.6	8.9	10.732	10.732	10.732	12.317	13.596	17.91	18.435	20.066
85	Betula platyphylla	Betulaceae	274	5.7	5.5	5.7	5.9	5.9	6.2	6.4	6.6	6.757	6.202	6.757	7.342	7.342	8.276	8.937	9.631
86	Betula platyphylla	Betulaceae	262	3.5	3.6	3.6	3.8	3.9	4	4.1	4	2.16	2.303	2.303	2.605	2.766	2.932	3.104	2.932
87	Betula platyphylla	Betulaceae	443	6.5	6.3	6.5	7	7.1	7.5	7.8	8.1	9.28	8.603	9.28	11.116	11.508	13.161	14.492	15.902
88	Betula platyphylla	Betulaceae	156	8.5	8.5	9.7	9.8	10.8	11.7	12.1	12.6	17.91	17.91	24.838	25.479	32.442	39.603	43.066	47.643
89	Betula platyphylla	Betulaceae	328	5.8	6.2	6.4	6.9	7.2	8	8.4	8.7	7.046	8.276	8.937	10.732	11.908	15.423	17.394	18.969
90	Betula platyphylla	Betulaceae	470	6.2	6.6	6.9	7.1	7	7.4	7.4	7.3	8.276	9.631	10.732	11.508	11.116	12.735	12.735	12.317
91	Betula platyphylla	Betulaceae	502	6.2	6	5.9	6.1	6.1	6.3	6.2	6.4	8.276	7.645	7.342	7.957	7.957	8.603	8.276	8.937
92	Betula platyphylla	Betulaceae	503	4.6	4.3	4.2	4.3	4.3	4.4	4.3	4.3	4.059	3.467	3.282	3.467	3.467	3.658	3.467	3.467
93	Betula platyphylla	Betulaceae	106	5	5.3	5.5	5.9	6.1	6.4	6.5	6.9	4.942	5.677	6.202	7.342	7.957	8.937	9.28	10.732
94	Betula platyphylla	Betulaceae	501	4.5	4.1	4.2	4.3	4.2	4.3	4.2	4.2	3.855	3.104	3.282	3.467	3.282	3.467	3.282	3.282
95	Betula platyphylla	Betulaceae	166	5.6	5.5	5.8	6.4	6.5	7.2	7.4	7.5	6.476	6.202	7.046	8.937	9.28	11.908	12.735	13.161
96	Betula platyphylla	Betulaceae	311	4.1	4.3	4.3	4.5	4.7	4.7	4.8	4.9	3.104	3.467	3.467	3.855	4.27	4.27	4.487	4.711
97	Betula platyphylla	Betulaceae	312	6.7	6.9	7.3	7.8	8.5	9.6	10	10.5	9.99	10.732	12.317	14.492	17.91	24.207	26.79	30.245
98	Betula platyphylla	Betulaceae	313	3.9	3.7	3.7	4.2	4.4	5	5.1	5.2	2.766	2.451	2.451	3.282	3.658	4.942	5.18	5.425
99	Betula platyphylla	Betulaceae	314	5.1	5.2	5.5	5.6	5.6	6	6	6.1	5.18	5.425	6.202	6.476	6.476	7.645	7.645	7.957
100	Betula platyphylla	Betulaceae	412	6.3	6.3	6.4	6.6	6.9	7.1	7.2	7.3	8.603	8.603	8.937	9.631	10.732	11.508	11.908	12.317
101	Betula platyphylla	Betulaceae	471	5.2	5	5.1	5	5.1	5.2	5.2	4.9	5.425	4.942	5.18	4.942	5.18	5.425	5.425	4.711
102	Betula platyphylla	Betulaceae	302	3.4	3	3.1	3.4	3.6	3.8	3.9	3.9	2.024	1.531	1.646	2.024	2.303	2.605	2.766	2.766
103	Betula platyphylla	Betulaceae	476	6	6.3	6.5	6.8	6.9	7.3	7.5	7.7	7.645	8.603	9.28	10.357	10.732	12.317	13.161	14.039
104	Betula platyphylla	Betulaceae	338	8.7	8.7	8.8	9	9.1	9.3	9.4	9.6	18.969	18.969	19.513	20.629	21.201	22.374	22.975	24.207
105	Betula platyphylla	Betulaceae	418	4.7	5	5	4.7	4.7	5	5.2	5.1	4.27	4.942	4.942	4.27	4.27	4.942	5.425	5.18
106	Betula platyphylla	Betulaceae	561	4.2	4.3	4.9	4.8	4.9	5	4.9	4.9	3.282	3.467	4.711	4.487	4.711	4.942	4.711	4.711
107	Betula platyphylla	Betulaceae	167	4	3.8	3.8	4	3.9	3.9	3.9	3.8	2.932	2.605	2.605	2.932	2.766	2.766	2.766	2.605
108	Betula platyphylla	Betulaceae	261	2.8	2.9	2.8	2.9	3.1	3.1	3.1	3.1	1.316	1.421	1.316	1.421	1.646	1.646	1.646	1.646
109	Betula platyphylla	Betulaceae	422	6.7	6.6	6.6	6.1	6.5	6.8	6.8	6.8	9.99	9.631	9.631	7.957	9.28	10.357	10.357	10.357
110	Betula platyphylla	Betulaceae	462	6.3	6.4	6.5	6.6	6.7	7.1	7.3	7.3	8.603	8.937	9.28	9.631	9.99	11.508	12.317	12.317
111	Betula platyphylla	Betulaceae	495	4.4	4.7	4.6	4.7	4.7	4.8	4.9	5	3.658	4.27	4.059	4.27	4.27	4.487	4.711	4.942
112	Betula platyphylla	Betulaceae	357	4.5	4	4	4.3	4.3	4.7	4.5	4.6	3.855	2.932	2.932	3.467	3.467	4.27	3.855	4.059
113	Betula platyphylla	Betulaceae	298	5.6	5.9	6.2	7.1	7.6	8.7	9	9.4	6.476	7.342	8.276	11.508	13.596	18.969	20.629	22.975
114	Betula platyphylla	Betulaceae	448	6.7	6.8	6.9	7.5	7.7	7.8	8.1	8	9.99	10.357	10.732	13.161	14.039	14.492	15.902	15.423
115	Betula platyphylla	Betulaceae	550	6.3	6.1	6.2	7.1	6.3	6.7	6.7	6.9	8.603	7.957	8.276	11.508	8.603	9.99	9.99	10.732
116	Betula platyphylla	Betulaceae	260	2.7	3	2.9	3.1	3.2	3.5	3.5	3.4	1.216	1.531	1.421	1.646	1.766	2.16	2.16	2.024
117	Betula platyphylla	Betulaceae	557	5.5	5.7	5.7	5.4	5.6	5.8	5.7	5.7	6.202	6.757	6.757	5.936	6.476	7.046	6.757	6.757
118	Betula platyphylla	Betulaceae	104	3.9	3.7	3.6	3.8	3.9	4.1	4.1	4.1	2.766	2.451	2.303	2.605	2.766	3.104	3.104	3.104
119	Betula platyphylla	Betulaceae	559	3.6	3.8	4.1	4.2	4.3	4.4	4.5	4.5	2.303	2.605	3.104	3.282	3.467	3.658	3.855	3.855
120	Betula platyphylla	Betulaceae	215	6.7	6.7	7	7.6	8	8.7	9.1	9.4	9.99	9.99	11.116	13.596	15.423	18.969	21.201	22.975
121	Betula platyphylla	Betulaceae	209	9.2	9.4	9.8	9.7	11.1	11.6	11.8	12.3	21.783	22.975	25.479	24.838	34.733	38.764	40.452	44.863
122	Betula platyphylla	Betulaceae	442	6.2	6.1	5.8	6	6.2	6.6	6.6	6.7	8.276	7.957	7.046	7.645	8.276	9.631	9.631	9.99
123	Betula platyphylla	Betulaceae	310	3.7	3.8	3.8	4.1	4.1	4.2	4.3	4.3	2.451	2.605	2.605	3.104	3.104	3.282	3.467	3.467
124	Betula platyphylla	Betulaceae	516	5.4	5.1	5.1	5.4	5.5	6	5.9	5.8	5.936	5.18	5.18	5.936	6.202	7.645	7.342	7.046
125	Betula platyphylla	Betulaceae	413	8.1	8.4	8.6	8.7	9	10	9.8	9.9	15.902	17.394	18.435	18.969	20.629	26.79	25.479	26.129
126	Betula platyphylla	Betulaceae	469	4.3	3.9	4.2	4.1	4	4.3	4.1	4.1	3.467	2.766	3.282	3.104	2.932	3.467	3.104	3.104
127	Betula platyphylla	Betulaceae	275	7.4	7.4	7.6	8.2	8.6	9.5	9.7	10.1	12.735	12.735	13.596	16.39	18.435	23.586	24.838	27.461
128	Betula platyphylla	Betulaceae	515	6.3	6.2	6.2	6.7	6.9	7.3	7.5	7.7	8.603	8.276	8.276	9.99	10.732	12.317	13.161	14.039
129	Betula platyphylla	Betulaceae	164	3.7	3.4	3.5	3.7	3.8	3.8	3.7	3.7	2.451	2.024	2.16	2.451	2.605	2.605	2.451	2.451
130	Betula platyphylla	Betulaceae	230	5.8	5.6	5.5	5.9	6.2	6.2	6.4	6.3	7.046	6.476	6.202	7.342	8.276	8.276	8.937	8.603
131	Betula platyphylla	Betulaceae	558	7	7.5	7.9	7.6	8	8.2	8.9	9.2	11.116	13.161	14.953	13.596	15.423	16.39	20.066	21.783
132	Betula platyphylla	Betulaceae	346	5.8	5.7	5.7	6.2	6.4	7.3	7.6	7.8	7.046	6.757	6.757	8.276	8.937	12.317	13.596	14.492
133	Betula platyphylla	Betulaceae	402	5.8	5.9	6.4	6.8	7	7.5	7.8	8	7.046	7.342	8.937	10.357	11.116	13.161	14.492	15.423
134	Betula platyphylla	Betulaceae	449	5	5	4.9	5.2	5.5	5.5	5.3	5.3	4.942	4.942	4.711	5.425	6.202	6.202	5.677	5.677
135	Betula platyphylla	Betulaceae	231	3.7	3.8	4	4.1	4	4.2	4.1	4.1	2.451	2.605	2.932	3.104	2.932	3.282	3.104	3.104
136	Betula platyphylla	Betulaceae	540	4.9	4.6	4.6	4.8	4.6	4.8	4.7	4.7	4.711	4.059	4.059	4.487	4.059	4.487	4.27	4.27
137	Betula platyphylla	Betulaceae	429	4.1	4.3	4.2	4.3	4.3	4.4	4.4	4.4	3.104	3.467	3.282	3.467	3.467	3.658	3.658	3.658
138	Betula platyphylla	Betulaceae	420	4.1	4.3	4.5	4.3	4.5	4.7	5.1	5.1	3.104	3.467	3.855	3.467	3.855	4.27	5.18	5.18
139	Betula platyphylla	Betulaceae	392	2.9	2.7	2.6	2.7	2.7	2.8	2.8	2.8	1.421	1.216	1.121	1.216	1.216	1.316	1.316	1.316
140	Hydrangea paniculata	Saxifragaceae	330	1	1.7	1.7	1.9	2	2.1	2.1	2.2	0.23	0.594	0.594	0.739	0.82	0.905	0.905	0.997
141	Kalopanax pictus	Araliaceae	253	4	4	4.3	4.8	4.9	4.7	3.5	3.5	2.93	2.93	3.465	4.484	4.708	4.267	2.159	2.159
142	Kalopanax pictus	Araliaceae	466	6.5	6.2	7.8	7.8	8.1	8.2	8.7	7.9	9.274	8.27	14.482	14.482	15.892	16.38	18.957	14.943
143	Kalopanax pictus	Araliaceae	465	7	7.7	8.4	8.9	9.4	9.7	10.1	10.5	11.109	14.03	17.383	20.053	22.961	24.822	27.443	30.226
144	Kalopanax pictus	Araliaceae	252	3.7	2.8	3	3.2	3.2	3.5	5.2	5.1	2.45	1.315	1.53	1.765	1.765	2.159	5.422	5.177
145	Magnolia obovata	Magnoliaceae	111	5.7	6.3	6.8	7.1	7.4	7.5	7.6	7.9	6.274	7.987	9.616	10.685	11.824	12.22	12.623	13.883
146	Magnolia obovata	Magnoliaceae	153	4	3.8	4.3	4.4	4.5	4.6	4.8	4.6	2.722	2.419	3.219	3.396	3.58	3.769	4.166	3.769
147	Magnolia obovata	Magnoliaceae	109	2.8	2.9	3	3.1	3.1	3.3	3.3	3.3	1.222	1.319	1.421	1.528	1.528	1.757	1.757	1.757
148	Magnolia obovata	Magnoliaceae	532	4.5	4.3	4.3	4.4	4.4	4.6	4.5	4.5	3.58	3.219	3.219	3.396	3.396	3.769	3.58	3.58
149	Magnolia obovata	Magnoliaceae	152	4.8	4.9	5.4	5.4	5.6	5.8	5.8	5.9	4.166	4.374	5.511	5.511	6.013	6.542	6.542	6.816
150	Magnolia obovata	Magnoliaceae	222	3	2.7	2.6	2.7	2.7	2.7	2.8	2.8	1.421	1.129	1.041	1.129	1.129	1.129	1.222	1.222
151	Magnolia obovata	Magnoliaceae	108	5.8	6.1	6.6	6.9	7.1	7.3	7.3	7.5	6.542	7.388	8.942	9.965	10.685	11.436	11.436	12.22
152	Magnolia obovata	Magnoliaceae	151	4	4	4.3	4.2	4.2	4.3	4.2	4	2.722	2.722	3.219	3.047	3.047	3.219	3.047	2.722
153	Magnolia obovata	Magnoliaceae	179	1.8	2.1	2.2	2.5	2.5	2.6	2.7	3.3	0.487	0.664	0.731	0.957	0.957	1.041	1.129	1.757
154	Magnolia obovata	Magnoliaceae	226	4.3	4.1	4.3	4.6	4.8	4.8	4.9	4.9	3.219	2.882	3.219	3.769	4.166	4.166	4.374	4.374
155	Populus sieboldii	Salicaceae	541	5.5	5.9	6.7	7.4	7.8	8.4	8.9	9.3	5.214	6.172	8.399	10.706	12.183	14.623	16.869	18.81
156	Prunus sargentii	Rosaceae	437	2.2	2	2	2.1	2.2	2.4	2.4	2.8	0.833	0.685	0.685	0.757	0.833	0.999	0.999	1.391
157	Prunus sargentii	Rosaceae	295	2.6	2.4	2.2	2.3	2.4	2.4	2.5	3.7	1.185	0.999	0.833	0.914	0.999	0.999	1.09	2.592
158	Prunus sargentii	Rosaceae	292	4.5	5.2	5.5	5.8	5.8	5.9	6	6	4.077	5.736	6.558	7.45	7.45	7.763	8.084	8.084
159	Prunus sargentii	Rosaceae	289	3	3.1	3.3	3.8	3.5	3.6	3.5	3.7	1.618	1.74	2.001	2.755	2.284	2.435	2.284	2.592
160	Quercus crispula	Fagaceae	204	3.2	3.3	3.5	3.7	3.7	4	4.1	4.2	2.148	2.302	2.628	2.982	2.982	3.566	3.775	3.992
161	Quercus crispula	Fagaceae	189	4.5	4.3	4.7	4.7	4.6	4.9	4.9	5.1	4.689	4.217	5.194	5.194	4.938	5.731	5.731	6.301
162	Quercus crispula	Fagaceae	188	5.4	5.6	5.5	5.8	5.6	5.8	5.8	6.1	7.22	7.877	7.544	8.57	7.877	8.57	8.57	9.678
163	Quercus crispula	Fagaceae	405	2	1.8	1.7	1.9	2.1	2.2	2.3	2.3	0.788	0.638	0.571	0.711	0.87	0.958	1.051	1.051
164	Quercus crispula	Fagaceae	206	10.5	11.1	11.4	12.1	12.6	12.9	13.5	13.7	36.788	42.247	45.15	52.382	57.95	61.454	68.836	71.408
165	Quercus crispula	Fagaceae	112	5.5	6.2	6.7	7	7.4	7.8	8.1	8.5	7.544	10.066	12.151	13.521	15.49	17.626	19.342	21.784
166	Quercus crispula	Fagaceae	125	6.4	6.7	7	8.4	8.5	9.2	9.7	10.3	10.871	12.151	13.521	21.157	21.784	26.495	30.211	35.07
167	Quercus crispula	Fagaceae	384	3.1	3.1	3.4	3.5	4.4	4	4.1	4.1	2.002	2.002	2.461	2.628	4.449	3.566	3.775	3.775
168	Quercus crispula	Fagaceae	187	6.3	7.2	7.5	8.8	8.3	8.8	9.2	8.9	10.464	14.484	16.008	23.734	20.541	23.734	26.495	24.407
169	Quercus crispula	Fagaceae	386	12	13.2	13.6	14.8	14.8	15.4	15.7	15.8	51.309	65.082	70.115	86.58	86.58	95.597	100.305	101.904
170	Quercus crispula	Fagaceae	493	5	5.2	5.4	5.9	6.3	6.6	7.2	7.5	6.011	6.598	7.22	8.93	10.464	11.714	14.484	16.008
171	Quercus crispula	Fagaceae	545	1.6	1.5	1.5	1.9	1.9	1.9	1.9	2	0.508	0.449	0.449	0.711	0.711	0.711	0.711	0.788
172	Quercus crispula	Fagaceae	205	6.2	6.5	6.7	7.2	7.5	8	8.2	8.5	10.066	11.288	12.151	14.484	16.008	18.759	19.936	21.784
173	Quercus crispula	Fagaceae	148	2.7	2.6	2.5	2.6	2.6	2.8	2.8	2.8	1.479	1.363	1.253	1.363	1.363	1.6	1.6	1.6
174	Quercus crispula	Fagaceae	383	8	8.3	9.2	10.2	10.6	11.4	11.9	12.4	18.759	20.541	26.495	34.229	37.666	45.15	50.249	55.682
175	Quercus crispula	Fagaceae	525	8.5	9.3	10.2	10.8	11.5	12.3	13	13.7	21.784	27.214	34.229	39.46	46.143	54.568	62.649	71.408
176	Quercus crispula	Fagaceae	594	1.7	1.7	1.7	1.9	2.1	2.4	2.6	2.8	0.571	0.571	0.571	0.711	0.87	1.149	1.363	1.6
177	Quercus crispula	Fagaceae	201	3	3	3.2	3.6	3.8	4	4.1	4.3	1.862	1.862	2.148	2.801	3.169	3.566	3.775	4.217
178	Quercus crispula	Fagaceae	363	10.5	11.6	12.5	13.2	14.1	14.7	15.4	16.1	36.788	47.15	56.809	65.082	76.724	85.128	95.597	106.792
179	Quercus crispula	Fagaceae	364	2.7	2.4	2.6	2.9	3.1	3.3	3.7	3.7	1.479	1.149	1.363	1.728	2.002	2.302	2.982	2.982
180	Quercus crispula	Fagaceae	203	12.8	13.2	13.8	14.3	14.8	15	15.6	15.9	60.272	65.082	72.716	79.468	86.58	89.527	98.721	103.518
181	Quercus crispula	Fagaceae	362	5.8	6.1	6.6	7.1	7.6	8.1	8.5	8.9	8.57	9.678	11.714	13.997	16.537	19.342	21.784	24.407
182	Quercus crispula	Fagaceae	128	7	7	7.8	8.3	8.8	9.4	9.9	10.7	13.521	13.521	17.626	20.541	23.734	27.945	31.782	38.557
183	Quercus crispula	Fagaceae	401	5.6	5.8	6.1	6.4	6.9	7.3	7.5	8.1	7.877	8.57	9.678	10.871	13.054	14.982	16.008	19.342
184	Quercus crispula	Fagaceae	544	6	6.1	6.7	7.5	7.9	8.5	8.7	8	9.299	9.678	12.151	16.008	18.187	21.784	23.072	18.759
185	Quercus crispula	Fagaceae	403	4.4	4.1	4.9	5.5	5.5	6.1	6	6.5	4.449	3.775	5.731	7.544	7.544	9.678	9.299	11.288
186	Quercus crispula	Fagaceae	549	2.2	2.1	2.2	2.8	3	3.6	3.8	4.1	0.958	0.87	0.958	1.6	1.862	2.801	3.169	3.775
187	Quercus crispula	Fagaceae	202	10.2	10.6	11.1	11.5	12	12.4	12.7	13.1	34.229	37.666	42.247	46.143	51.309	55.682	59.104	63.859
188	Quercus crispula	Fagaceae	432	7	7.7	8.4	9.3	10.5	11.5	11.4	12.2	13.521	17.076	21.157	27.214	36.788	46.143	45.15	53.468
189	Quercus crispula	Fagaceae	553	2.8	2.5	2.8	2.9	3.2	3.2	3.3	3.4	1.6	1.253	1.6	1.728	2.148	2.148	2.302	2.461
190	Quercus crispula	Fagaceae	526	8.4	9	9.8	10.5	11.4	11.8	12.4	13	21.157	25.091	30.99	36.788	45.15	49.203	55.682	62.649
191	Quercus crispula	Fagaceae	385	7.9	8.4	8.9	9.8	10.7	10.9	10.9	11.3	18.187	21.157	24.407	30.99	38.557	40.376	40.376	44.169
192	Quercus crispula	Fagaceae	124	6.3	6.5	7	7.7	8.3	8.8	9.4	10	10.464	11.288	13.521	17.076	20.541	23.734	27.945	32.585
193	Quercus crispula	Fagaceae	207	6.8	7.5	8	8.7	9.1	9.8	10.5	11	12.598	16.008	18.759	23.072	25.787	30.99	36.788	41.305
194	Quercus crispula	Fagaceae	366	5.4	5.5	5.7	5.9	6.1	6.4	6.4	6.5	7.22	7.544	8.219	8.93	9.678	10.871	10.871	11.288
195	Quercus crispula	Fagaceae	367	4.3	4.3	4.9	4.6	5.3	5.1	5	5.1	4.217	4.217	5.731	4.938	6.905	6.301	6.011	6.301
196	Quercus crispula	Fagaceae	186	7.5	7.9	8.8	9.3	10.1	10.6	11.1	11.5	16.008	18.187	23.734	27.214	33.401	37.666	42.247	46.143
197	Quercus crispula	Fagaceae	492	3.7	3.4	3.7	3.8	4	4.5	4.6	4.9	2.982	2.461	2.982	3.169	3.566	4.689	4.938	5.731
198	Quercus crispula	Fagaceae	273	4.6	4.9	5.2	6.1	6.5	7.3	7.6	8.5	4.938	5.731	6.598	9.678	11.288	14.982	16.537	21.784
199	Quercus crispula	Fagaceae	404	6.5	7	8	8.4	9	9.1	10.3	10.8	11.288	13.521	18.759	21.157	25.091	25.787	35.07	39.46
200	Quercus crispula	Fagaceae	431	5.5	6	6.3	6.7	7.2	7.6	7.9	8.2	7.544	9.299	10.464	12.151	14.484	16.537	18.187	19.936
201	Quercus crispula	Fagaceae	381	7.6	8.2	9	10	12.5	11.2	11.6	12.1	16.537	19.936	25.091	32.585	56.809	43.202	47.15	52.382
202	Quercus crispula	Fagaceae	382	9.4	9.9	10.4	11	11.8	11.6	11.8	11.9	27.945	31.782	35.923	41.305	49.203	47.15	49.203	50.249
203	Quercus crispula	Fagaceae	433	7.7	8.3	9.2	10.4	11.1	12.3	12.5	13.5	17.076	20.541	26.495	35.923	42.247	54.568	56.809	68.836
204	Quercus crispula	Fagaceae	484	2.4	2.6	2.5	3	3.1	3.5	3.4	3.4	1.149	1.363	1.253	1.862	2.002	2.628	2.461	2.461
205	Quercus crispula	Fagaceae	436	2.8	2.8	2.8	3.1	3.2	3.6	3.7	3.8	1.6	1.6	1.6	2.002	2.148	2.801	2.982	3.169
206	Quercus crispula	Fagaceae	259	1.6	1.4	1.8	2	2.2	2.5	2.6	3	0.508	0.395	0.638	0.788	0.958	1.253	1.363	1.862
207	Quercus crispula	Fagaceae	126	6.8	7.3	7.3	7.8	8.3	8.5	8.6	8.9	12.598	14.982	14.982	17.626	20.541	21.784	22.422	24.407
208	Quercus crispula	Fagaceae	127	6	6.3	6.9	7.9	8.5	9.5	10.2	11	9.299	10.464	13.054	18.187	21.784	28.689	34.229	41.305
209	Quercus crispula	Fagaceae	543	5.5	5.7	6.6	7.7	8	8.3	8.5	8.8	7.544	8.219	11.714	17.076	18.759	20.541	21.784	23.734
210	Quercus crispula	Fagaceae	490	5.8	5.8	6.2	6.4	6.4	6.9	7.3	7.6	8.57	8.57	10.066	10.871	10.871	13.054	14.982	16.537
211	Quercus crispula	Fagaceae	339	2.5	2.1	2.2	2.2	2.3	2.4	2.5	2.5	1.253	0.87	0.958	0.958	1.051	1.149	1.253	1.253
212	Quercus crispula	Fagaceae	546	4.8	4.9	5.3	6.1	6.5	6.9	7.3	7.7	5.458	5.731	6.905	9.678	11.288	13.054	14.982	17.076
213	Quercus crispula	Fagaceae	547	2.4	1.9	2	2.2	2.4	2.8	2.9	3	1.149	0.711	0.788	0.958	1.149	1.6	1.728	1.862
214	Quercus crispula	Fagaceae	527	11.3	12	12.6	13.3	13.8	14.2	14.6	15.1	44.169	51.309	57.95	66.319	72.716	78.089	83.691	91.022
215	Quercus crispula	Fagaceae	489	3.7	3.9	4.3	3.9	4.1	4.4	4.4	4.5	2.982	3.364	4.217	3.364	3.775	4.449	4.449	4.689
216	Quercus crispula	Fagaceae	524	7.3	7.8	8.7	9.3	10.5	10.8	10.8	10.9	14.982	17.626	23.072	27.214	36.788	39.46	39.46	40.376
217	Quercus crispula	Fagaceae	434	4.4	5.2	5.3	5.7	6	6.4	6.6	6.8	4.449	6.598	6.905	8.219	9.299	10.871	11.714	12.598
218	Quercus crispula	Fagaceae	421	6.5	7	8.3	8.5	9.1	10	10.8	11.6	11.288	13.521	20.541	21.784	25.787	32.585	39.46	47.15
219	Quercus crispula	Fagaceae	488	4.3	4.7	4.8	5.1	5.2	5.7	5.8	5.8	4.217	5.194	5.458	6.301	6.598	8.219	8.57	8.57
220	Quercus crispula	Fagaceae	365	6.6	6.8	7.4	7.6	8	8.5	8.9	9.3	11.714	12.598	15.49	16.537	18.759	21.784	24.407	27.214
221	Quercus crispula	Fagaceae	107	3.5	4	4.2	4.3	4.5	4.8	5	5.1	2.628	3.566	3.992	4.217	4.689	5.458	6.011	6.301
222	Quercus crispula	Fagaceae	342	3.2	2.8	2.8	3	3	3.2	3.4	3.5	2.148	1.6	1.6	1.862	1.862	2.148	2.461	2.628
223	Quercus crispula	Fagaceae	486	2.9	2.5	2.6	2.9	3	3.3	3.5	3.8	1.728	1.253	1.363	1.728	1.862	2.302	2.628	3.169
224	Quercus crispula	Fagaceae	388	6.8	7.2	7.6	8.4	9.2	9.4	9.7	9.8	12.598	14.484	16.537	21.157	26.495	27.945	30.211	30.99
225	Quercus crispula	Fagaceae	340	6.2	6.3	7	8.1	8.5	8.7	9.5	10.1	10.066	10.464	13.521	19.342	21.784	23.072	28.689	33.401
226	Rhus trichocarpa	Anacardiaceae	276	2	2.4	2.4	2.2	2.3	2.5	2.5	2.5	0.668	0.975	0.975	0.813	0.892	1.063	1.063	1.063
227	Rhus trichocarpa	Anacardiaceae	269	1.4	1.5	1.5	1.7	1.5	1.7	1.7	2.3	0.335	0.381	0.381	0.484	0.381	0.484	0.484	0.892
228	Rhus trichocarpa	Anacardiaceae	277	2.4	2.7	2.8	2.9	2.9	3.1	3.2	3.3	0.975	1.255	1.358	1.466	1.466	1.698	1.823	1.953
229	Rhus trichocarpa	Anacardiaceae	198	1.8	1.8	2	2	2.1	2.3	2.3	2.8	0.541	0.541	0.668	0.668	0.738	0.892	0.892	1.358
230	Salix bakko	Salicaceae	426	3.8	4.1	4.4	4.6	4.7	4.9	5	5.2	2.419	2.882	3.397	3.769	3.965	4.375	4.589	5.037
231	Salix bakko	Salicaceae	305	5.2	4.8	5.5	5.7	6.1	6.4	6.4	6.5	5.037	4.167	5.759	6.274	7.388	8.299	8.299	8.617
232	Salix bakko	Salicaceae	304	4.1	4.3	4.9	5	5.2	5.7	5.9	6.3	2.882	3.219	4.375	4.589	5.037	6.274	6.817	7.988
233	Salix bakko	Salicaceae	425	4.4	4.9	5.3	5.8	6.2	6.7	7	7.2	3.397	4.375	5.271	6.542	7.685	9.276	10.322	11.058
234	Sorbus alnifolia	Rosaceae	131	3.5	3.3	3.2	3.6	3.6	3.9	3.7	3.6	2.464	2.158	2.014	2.626	2.626	3.154	2.795	2.626
235	Sorbus alnifolia	Rosaceae	177	4.8	5.1	5.7	6.2	6.7	7.6	8.3	8.8	5.117	5.907	7.705	9.437	11.392	15.504	19.257	22.251
236	Sorbus alnifolia	Rosaceae	115	5.9	6.2	6.8	7.1	7.4	7.7	8	8.3	8.372	9.437	11.811	13.123	14.522	16.009	17.587	19.257
237	Sorbus alnifolia	Rosaceae	377	1	1	0.8	0.6	0.8	0.9	1	1	0.207	0.207	0.147	0.099	0.147	0.175	0.207	0.207
238	Sorbus alnifolia	Rosaceae	451	1.6	1.4	1.2	1.2	1.3	1.5	1.4	1.4	0.476	0.371	0.281	0.281	0.324	0.421	0.371	0.371
239	Sorbus alnifolia	Rosaceae	174	2.6	2.5	2.5	2.7	2.8	3.9	3.1	3.2	1.278	1.175	1.175	1.386	1.5	3.154	1.877	2.014
240	Sorbus alnifolia	Rosaceae	514	0.9	1.3	1	1.2	1.3	1.6	1.6	1.7	0.175	0.324	0.207	0.281	0.324	0.476	0.476	0.535
241	Sorbus alnifolia	Rosaceae	173	1.8	1.6	1.5	1.6	1.6	1.8	1.9	1.9	0.598	0.476	0.421	0.476	0.476	0.598	0.666	0.666
242	Sorbus alnifolia	Rosaceae	113	2.1	2.3	2.4	2.2	2.4	2.4	2.5	2.5	0.816	0.985	1.078	0.898	1.078	1.078	1.175	1.175
243	Sorbus alnifolia	Rosaceae	141	0.8	1	1	0.9	1	1.7	1.3	1.1	0.147	0.207	0.207	0.175	0.207	0.535	0.324	0.242
244	Sorbus alnifolia	Rosaceae	450	3.7	3.6	3.9	3.9	4.1	4.4	4.4	4.5	2.795	2.626	3.154	3.154	3.539	4.171	4.171	4.396
245	Sorbus alnifolia	Rosaceae	114	2.7	3	3.2	3.3	3.5	3.4	3.6	3.5	1.386	1.745	2.014	2.158	2.464	2.308	2.626	2.464
246	Sorbus alnifolia	Rosaceae	370	1	0.9	1	1.1	1	1	1.2	1.2	0.207	0.175	0.207	0.242	0.207	0.207	0.281	0.281
247	Sorbus alnifolia	Rosaceae	513	1	1.1	1.2	1.6	1.7	2	2.1	2.2	0.207	0.242	0.281	0.476	0.535	0.739	0.816	0.898
248	Sorbus alnifolia	Rosaceae	245	13.2	13.6	13.9	14.4	14.5	15	15.4	15.8	61.016	65.735	69.412	75.81	77.13	83.934	89.625	95.538
249	Sorbus alnifolia	Rosaceae	130	4.5	4.2	4.6	4.7	4.9	5.1	5.2	5.2	4.396	3.743	4.629	4.869	5.373	5.907	6.186	6.186
250	Sorbus alnifolia	Rosaceae	510	1.5	1.6	1.8	1.8	1.8	1.9	1.9	2	0.421	0.476	0.598	0.598	0.598	0.666	0.666	0.739
251	Sorbus alnifolia	Rosaceae	139	1.2	1.5	1.7	1.8	1.9	2.2	2.3	2.4	0.281	0.421	0.535	0.598	0.666	0.898	0.985	1.078
252	Sorbus alnifolia	Rosaceae	140	1.1	1.4	1.4	1.4	1.5	1.7	1.8	1.8	0.242	0.371	0.371	0.371	0.421	0.535	0.598	0.598
253	Sorbus alnifolia	Rosaceae	175	4.8	4.9	5.3	5.8	6.1	6.9	7.2	7.6	5.117	5.373	6.474	8.034	9.073	12.239	13.58	15.504
254	Sorbus alnifolia	Rosaceae	246	8.8	8.9	9.1	9.3	9.3	9.7	9.9	10	22.251	22.882	24.176	25.514	25.514	28.324	29.796	30.55
255	Sorbus alnifolia	Rosaceae	511	1.6	1.7	1.7	1.8	1.8	2	2	2.1	0.476	0.535	0.535	0.598	0.598	0.739	0.739	0.816
256	Sorbus alnifolia	Rosaceae	129	4	4.2	4.3	4.1	4.2	4.3	4.4	4.3	3.343	3.743	3.953	3.539	3.743	3.953	4.171	3.953
257	Sorbus alnifolia	Rosaceae	452	1.6	1.4	1.2	1.2	1.4	1.5	1.6	1.7	0.476	0.371	0.281	0.281	0.371	0.421	0.476	0.535
258	Sorbus alnifolia	Rosaceae	453	2	2.4	2.4	2.8	2.8	3.1	3.2	3.3	0.739	1.078	1.078	1.5	1.5	1.877	2.014	2.158
259	Sorbus alnifolia	Rosaceae	508	1.2	1.2	1.2	1.5	1.6	1.8	1.9	2	0.281	0.281	0.281	0.421	0.476	0.598	0.666	0.739
260	Sorbus alnifolia	Rosaceae	454	2.7	2.5	2.5	2.8	3	3.2	3.3	3.4	1.386	1.175	1.175	1.5	1.745	2.014	2.158	2.308
261	Sorbus alnifolia	Rosaceae	512	1.5	1.7	1.8	1.9	2	2.2	2.4	2.5	0.421	0.535	0.598	0.666	0.739	0.898	1.078	1.175
262	Styrax obassia	Styracaceae	445	2.4	2.2	2.2	2.5	2.6	2.8	2.8	3	0.995	0.83	0.83	1.085	1.18	1.386	1.386	1.612
263	Styrax obassia	Styracaceae	440	2.2	2	1.8	2	2.1	2.3	2.1	2.2	0.83	0.682	0.553	0.682	0.754	0.91	0.754	0.83
264	Styrax obassia	Styracaceae	447	3.1	2.5	2.8	2.8	2.8	2.9	3	3	1.734	1.085	1.386	1.386	1.386	1.496	1.612	1.612
265	Styrax obassia	Styracaceae	446	3	2.8	3.4	3.4	3.5	3.8	4.2	4.3	1.612	1.386	2.131	2.131	2.276	2.744	3.457	3.652
