# Supplementary material for: A New Model for Size-Dependent Tree Growth in Forests
Source: PLoS One. 2016 Apr 1;11(4):e0152219. doi: 10.1371/journal.pone.0152219 (PMC4817984; doi:10.1371/journal.pone.0152219)
Supplement: S3 Table — Tree species name (Species), family name (Family), tree id (Tree.Number), diameter at breast height in year 19XY (DXY), tree height in year 19XY (HXY), and tree aboveground biomass in year 19XY (WAXY). (ZIP) [file pone.0152219.s004.zip › S7/P08.csv]

	Species	Family	Tree.Number	D83	D85	D87	D89	H83	H85	H87	H89	WA83	WA85	WA87	WA89
1	Acer japonicum	Aceraceae	88	2.8	3.1	3.4	3.8	2.5	3.2	3.4	NA	1.552	1.942	2.387	3.074
2	Acer japonicum	Aceraceae	89	2.6	3.1	3.4	3.7	2.5	3.2	3.6	NA	1.322	1.942	2.387	2.892
3	Betula maximowicziana	Betulaceae	1	7.5	8.9	10.2	11.5	10.2	10.5	10.5	11.3	14.561	22.2	31.135	41.972
4	Betula maximowicziana	Betulaceae	2	7.2	8	9	10	9.5	9.5	9.9	11.8	13.175	17.063	22.823	29.639
5	Betula maximowicziana	Betulaceae	3	4.7	5.1	5.2	5.3	6.5	6.5	7	NA	4.724	5.731	6.002	6.281
6	Betula maximowicziana	Betulaceae	4	8.5	9.2	10	10.7	9.2	10	10.3	11.3	19.815	24.099	29.639	35.071
7	Betula maximowicziana	Betulaceae	5	6.9	7.6	8.3	8.8	9	9	10	10.5	11.874	15.042	18.684	21.588
8	Betula maximowicziana	Betulaceae	6	4.3	4.5	4.6	4.6	6	5.7	6	NA	3.836	4.265	4.491	4.491
9	Betula maximowicziana	Betulaceae	7	6.5	7.3	8.2	9	9	8.5	9.5	10.3	10.267	13.627	18.133	22.823
10	Betula maximowicziana	Betulaceae	160	7.3	7.8	8.2	8.5	8	9	9.4	10.1	13.627	16.033	18.133	19.815
11	Betula maximowicziana	Betulaceae	9	9.4	9.9	10.9	11.9	8.2	8.4	10.3	10.3	25.419	28.908	36.726	45.706
12	Betula maximowicziana	Betulaceae	60	9.4	9.8	10.1	10.3	8	8.5	10.2	NA	25.419	28.188	30.381	31.899
13	Betula maximowicziana	Betulaceae	12	6.3	6.7	7	7.3	7.5	8.2	9.9	10.5	9.518	11.052	12.298	13.627
14	Betula maximowicziana	Betulaceae	13	4.5	4.1	4.2	4.1	5	6.4	6.1	NA	4.265	3.434	3.631	3.434
15	Betula maximowicziana	Betulaceae	342	5.6	5.8	6	6	11	11.5	11.1	NA	7.165	7.795	8.458	8.458
16	Betula maximowicziana	Betulaceae	167	6.3	6.7	6.9	7.2	7	9.9	9.6	10	9.518	11.052	11.874	13.175
17	Betula maximowicziana	Betulaceae	16	5.8	6.4	7	7.4	8	8.7	10.1	10.6	7.795	9.888	12.298	14.089
18	Betula maximowicziana	Betulaceae	17	5.8	6	6.3	6.4	8.5	9.5	9.7	10.3	7.795	8.458	9.518	9.888
19	Betula maximowicziana	Betulaceae	19	7.4	7.9	8.3	8.6	6.5	8.5	9.5	10.5	14.089	16.543	18.684	20.395
20	Betula maximowicziana	Betulaceae	20	9	9.7	10.5	10.9	9.5	10.3	11.2	10.7	22.823	27.48	33.462	36.726
21	Betula maximowicziana	Betulaceae	21	2.5	2.5	2.6	2.7	4	4	3.9	NA	1.14	1.14	1.24	1.345
22	Betula maximowicziana	Betulaceae	22	4.7	5.2	5.5	5.8	5.5	4.3	4.8	NA	4.724	6.002	6.862	7.795
23	Betula maximowicziana	Betulaceae	23	10.5	11.8	13.5	14.4	10.5	11.5	11	11.3	33.462	44.755	62.612	73.551
24	Betula maximowicziana	Betulaceae	362	5.6	5.8	5.9	6	10	10	9.4	NA	7.165	7.795	8.122	8.458
25	Betula maximowicziana	Betulaceae	178	6.1	6.2	6.3	6.4	8.5	9.6	9.2	NA	8.803	9.156	9.518	9.888
26	Betula maximowicziana	Betulaceae	26	13.9	14.5	15.7	16.9	9.5	10.5	10.8	12.8	67.344	74.831	91.237	109.598
27	Betula maximowicziana	Betulaceae	366	9.7	10.3	11	11.5	11.5	12.3	12.4	NA	27.48	31.899	37.571	41.972
28	Betula maximowicziana	Betulaceae	28	4.8	5.2	5.7	5.9	5	7.7	8.3	NA	4.965	6.002	7.476	8.122
29	Betula maximowicziana	Betulaceae	29	7.4	8.2	8.7	9	6.5	9.3	9.7	NA	14.089	18.133	20.987	22.823
30	Betula maximowicziana	Betulaceae	301	5.5	5.9	6.3	6.6	9	10.2	10.2	NA	6.862	8.122	9.518	10.655
31	Betula maximowicziana	Betulaceae	188	5.8	6	6.1	6.2	8	9.5	8.9	NA	7.795	8.458	8.803	9.156
32	Betula maximowicziana	Betulaceae	190	10.5	11.2	11.9	12.5	9.5	10.9	11.1	NA	33.462	39.296	45.706	51.673
33	Betula maximowicziana	Betulaceae	87	8	8.5	8.8	9.3	8	10	10	10.4	17.063	19.815	21.588	24.754
34	Betula maximowicziana	Betulaceae	37	7.9	9.1	10.1	11.1	7	9.1	8.7	10.3	16.543	23.456	30.381	38.428
35	Betula maximowicziana	Betulaceae	377	5.8	6	6	6	11.5	11.5	11.2	NA	7.795	8.458	8.458	8.458
36	Betula maximowicziana	Betulaceae	40	6.8	7.2	7.6	8.1	9	10.5	10.3	NA	11.459	13.175	15.042	17.593
37	Betula maximowicziana	Betulaceae	41	10.1	10.9	11.5	12	9.5	11	11.3	NA	30.381	36.726	41.972	46.67
38	Betula maximowicziana	Betulaceae	93	6.9	7.4	8	8.3	9	10	10.1	NA	11.874	14.089	17.063	18.684
39	Betula maximowicziana	Betulaceae	140	8	8.3	8.7	8.9	10	10.2	11.1	10.4	17.063	18.684	20.987	22.2
40	Betula maximowicziana	Betulaceae	44	9.6	10.5	11.3	11.8	8.5	9.2	10.7	NA	26.782	33.462	40.176	44.755
41	Betula maximowicziana	Betulaceae	99	9.7	10.7	10.5	10.6	8.5	10.5	11.5	NA	27.48	35.071	33.462	34.261
42	Betula maximowicziana	Betulaceae	47	4.6	4.8	4.9	5	7	8.7	9.2	NA	4.491	4.965	5.212	5.468
43	Betula maximowicziana	Betulaceae	48	6.6	7	7.4	7.8	7.5	10	10.7	NA	10.655	12.298	14.089	16.033
44	Betula maximowicziana	Betulaceae	204	10.6	11.5	12.5	13.5	8.5	10.5	11.7	NA	34.261	41.972	51.673	62.612
45	Betula maximowicziana	Betulaceae	207	9	9.5	10.3	10.8	9	10.5	11.1	NA	22.823	26.095	31.899	35.893
46	Betula maximowicziana	Betulaceae	209	6.1	6.5	6.9	7.2	8.5	10	10.1	NA	8.803	10.267	11.874	13.175
47	Betula maximowicziana	Betulaceae	330	9.5	10.2	11	11.9	12	11.5	11.9	NA	26.095	31.135	37.571	45.706
48	Betula maximowicziana	Betulaceae	54	6.3	6.6	6.8	6.9	8	8.3	9	NA	9.518	10.655	11.459	11.874
49	Betula maximowicziana	Betulaceae	55	9.8	11.1	11.7	12.5	9	10.3	11	NA	28.188	38.428	43.815	51.673
50	Betula maximowicziana	Betulaceae	109	3.2	3.2	3.2	3.4	3	2.6	3	NA	1.954	1.954	1.954	2.239
51	Betula maximowicziana	Betulaceae	59	7	8.2	8.8	9.5	8	9.7	10.5	10.5	12.298	18.133	21.588	26.095
52	Betula maximowicziana	Betulaceae	111	6.9	7.2	7.5	7.7	8.5	9	10.1	10.5	11.874	13.175	14.561	15.532
53	Betula maximowicziana	Betulaceae	61	7	7.6	8.1	8.4	8	9.8	10.1	NA	12.298	15.042	17.593	19.244
54	Betula maximowicziana	Betulaceae	455	11.9	12.6	13.5	14.1	13	14.2	15.1	NA	45.706	52.71	62.612	69.788
55	Betula maximowicziana	Betulaceae	65	4.4	4.5	4.6	4.6	6	7.4	7.8	NA	4.047	4.265	4.491	4.491
56	Betula maximowicziana	Betulaceae	66	11.5	12.9	14.2	15.4	8	10	11	11.3	41.972	55.898	71.029	86.954
57	Betula maximowicziana	Betulaceae	226	8.9	9.1	9.5	9.9	10	11.5	12.1	NA	22.2	23.456	26.095	28.908
58	Betula maximowicziana	Betulaceae	68	11.8	13	14.1	15	8	10.5	11.3	NA	44.755	56.985	69.788	81.433
59	Betula maximowicziana	Betulaceae	119	6.2	6.9	7.1	7.3	8.5	9.1	10.9	10.3	9.156	11.874	12.732	13.627
60	Betula maximowicziana	Betulaceae	231	7.4	7.9	8.3	8.5	9.5	11	11.3	NA	14.089	16.543	18.684	19.815
61	Betula maximowicziana	Betulaceae	72	9.7	10.6	11.4	12.1	7.5	9.5	10.4	10.5	27.48	34.261	41.068	47.646
62	Betula maximowicziana	Betulaceae	233	6.8	6.8	6.9	7	9.5	9.5	8.6	9.3	11.459	11.459	11.874	12.298
63	Betula maximowicziana	Betulaceae	74	4.2	4.9	5.3	5.8	6.5	8.1	8.7	NA	3.631	5.212	6.281	7.795
64	Betula maximowicziana	Betulaceae	415	11.8	12.7	13.5	14	12	12.5	14.3	NA	44.755	53.76	62.612	68.559
65	Betula maximowicziana	Betulaceae	76	12.1	13.3	14.3	15.1	8	10.3	11.1	12.5	47.646	60.323	72.283	82.793
66	Betula maximowicziana	Betulaceae	126	8.2	9	9.6	10.3	9	10	11.3	12.3	18.133	22.823	26.782	31.899
67	Betula maximowicziana	Betulaceae	79	7.4	7.8	8.2	8.4	8	9.3	9.8	10.6	14.089	16.033	18.133	19.244
68	Betula maximowicziana	Betulaceae	80	8.5	8.9	9	9	7	9.2	9.2	9	19.815	22.2	22.823	22.823
69	Betula maximowicziana	Betulaceae	242	11.1	12	12.7	13.3	8.5	11.5	12.6	NA	38.428	46.67	53.76	60.323
70	Betula maximowicziana	Betulaceae	527	9.6	10.5	11.5	12.2	14	16	14.6	NA	26.782	33.462	41.972	48.635
71	Betula maximowicziana	Betulaceae	85	9.4	10	10.7	11.4	9	10.5	10.8	10.3	25.419	29.639	35.071	41.068
72	Betula maximowicziana	Betulaceae	86	4.8	4.7	4.8	5	6.5	8	7.2	8.3	4.965	4.724	4.965	5.468
73	Betula maximowicziana	Betulaceae	133	6.3	6.6	6.7	6.8	7	9	9.6	10	9.518	10.655	11.052	11.459
74	Betula maximowicziana	Betulaceae	427	11.6	12	12.6	12.9	12	12	13	NA	42.887	46.67	52.71	55.898
75	Betula maximowicziana	Betulaceae	250	9.4	10	10.4	10.9	12	11.7	11.6	NA	25.419	29.639	32.675	36.726
76	Betula maximowicziana	Betulaceae	91	5.6	5.7	6	6.2	9	8.5	9.1	9.5	7.165	7.476	8.458	9.156
77	Betula maximowicziana	Betulaceae	92	5.9	6.1	6.2	6.3	9	9	9.3	10	8.122	8.803	9.156	9.518
78	Betula maximowicziana	Betulaceae	383	7.8	8.1	8.4	8.5	11	12.1	13	NA	16.033	17.593	19.244	19.815
79	Betula maximowicziana	Betulaceae	257	8.7	9	9.5	9.9	12	11.5	12.1	NA	20.987	22.823	26.095	28.908
80	Betula maximowicziana	Betulaceae	146	7.4	7.9	8.3	8.5	10	10.5	11.1	11.7	14.089	16.543	18.684	19.815
81	Betula maximowicziana	Betulaceae	147	8.9	9.4	9.8	10.1	8.5	11	11.1	11.5	22.2	25.419	28.188	30.381
82	Betula maximowicziana	Betulaceae	100	11.4	12.2	13.1	13.8	9	11.3	12.4	NA	41.068	48.635	58.085	66.142
83	Betula maximowicziana	Betulaceae	101	10.1	11	11.8	12.4	8.5	10	11.2	NA	30.381	37.571	44.755	50.648
84	Betula maximowicziana	Betulaceae	264	7.5	7.7	7.9	8	9.5	10.3	10.6	NA	14.561	15.532	16.543	17.063
85	Betula maximowicziana	Betulaceae	441	8.4	8.9	9.4	9.6	11	11.2	12.3	NA	19.244	22.2	25.419	26.782
86	Betula maximowicziana	Betulaceae	153	8	8.4	8.5	8.6	9	11	9.7	10.3	17.063	19.244	19.815	20.395
87	Betula maximowicziana	Betulaceae	394	7.4	7.7	8	8	11	10.5	11	NA	14.089	15.532	17.063	17.063
88	Betula maximowicziana	Betulaceae	107	7.9	8.4	9	9.7	8	10.2	10.5	12	16.543	19.244	22.823	27.48
89	Betula maximowicziana	Betulaceae	396	8.4	9.1	9.6	9.9	11	11	12	NA	19.244	23.456	26.782	28.908
90	Betula maximowicziana	Betulaceae	333	9.7	9.8	9.9	10.6	10.5	9.5	9.8	NA	27.48	28.188	28.908	34.261
91	Betula maximowicziana	Betulaceae	110	9.7	10.4	11	11.5	8.5	11.5	11.3	11.3	27.48	32.675	37.571	41.972
92	Betula maximowicziana	Betulaceae	161	5.3	5.5	5.6	5.7	8.5	10	9.1	9.5	6.281	6.862	7.165	7.476
93	Betula maximowicziana	Betulaceae	275	6	6.5	6.7	6.8	9.5	9.5	10.5	10.3	8.458	10.267	11.052	11.459
94	Betula maximowicziana	Betulaceae	452	8.5	9.2	9.7	10.2	12	12.6	14.3	NA	19.815	24.099	27.48	31.135
95	Betula maximowicziana	Betulaceae	164	11.7	12.4	13.1	13.5	8.5	10.9	10.9	11.4	43.815	50.648	58.085	62.612
96	Betula maximowicziana	Betulaceae	279	8	8.7	9.1	9.4	12	11.5	12	NA	17.063	20.987	23.456	25.419
97	Betula maximowicziana	Betulaceae	116	10.3	10.9	11.4	11.8	9	8.5	9.1	10.5	31.899	36.726	41.068	44.755
98	Betula maximowicziana	Betulaceae	168	6.2	6.5	6.6	6.7	7	10	9	10.3	9.156	10.267	10.655	11.052
99	Betula maximowicziana	Betulaceae	169	5.9	6	6.2	6.3	7	9.1	8.9	9.3	8.122	8.458	9.156	9.518
100	Betula maximowicziana	Betulaceae	461	7.7	8.1	8.6	8.9	12	13.2	13.4	NA	15.532	17.593	20.395	22.2
101	Betula maximowicziana	Betulaceae	462	10.8	11.5	12.3	12.8	12	13	13.6	NA	35.893	41.972	49.635	54.823
102	Betula maximowicziana	Betulaceae	122	8	8.4	8.8	8.8	8.5	9.3	10	10.3	17.063	19.244	21.588	21.588
103	Betula maximowicziana	Betulaceae	464	7.8	8.4	9	9.3	12	12.3	13.3	NA	16.033	19.244	22.823	24.754
104	Betula maximowicziana	Betulaceae	467	8.2	8.7	9.2	9.5	13	11.7	12.3	NA	18.133	20.987	24.099	26.095
105	Betula maximowicziana	Betulaceae	125	4.7	4.8	4.8	4.9	6	5.7	4.8	NA	4.724	4.965	4.965	5.212
106	Betula maximowicziana	Betulaceae	363	8.2	8.8	9.5	9.9	12	11.5	12.9	NA	18.133	21.588	26.095	28.908
107	Betula maximowicziana	Betulaceae	127	10.6	11.5	12.3	13	10	11.1	11.3	12.3	34.261	41.972	49.635	56.985
108	Betula maximowicziana	Betulaceae	128	4.2	4.1	4.3	4.4	4.5	4.5	4.4	NA	3.631	3.434	3.836	4.047
109	Betula maximowicziana	Betulaceae	182	6.8	7.4	7.9	8.4	8.5	9.5	9.7	NA	11.459	14.089	16.543	19.244
110	Betula maximowicziana	Betulaceae	494	6.1	6.5	6.8	7.1	9	10.5	11.2	NA	8.803	10.267	11.459	12.732
111	Betula maximowicziana	Betulaceae	131	12.1	13.3	14.6	15.6	9	10.5	11.9	12.3	47.646	60.323	76.125	89.796
112	Betula maximowicziana	Betulaceae	306	9.6	10.4	11.1	11.6	9	11	12.6	NA	26.782	32.675	38.428	42.887
113	Betula maximowicziana	Betulaceae	245	8.2	8.6	9.1	9.5	7.5	10.5	10.3	NA	18.133	20.395	23.456	26.095
114	Betula maximowicziana	Betulaceae	134	8.2	8.6	9	9.4	9.5	10.5	10.6	10.7	18.133	20.395	22.823	25.419
115	Betula maximowicziana	Betulaceae	135	8.3	8.8	9.2	9.6	10.5	10.5	11.3	11.3	18.684	21.588	24.099	26.782
116	Betula maximowicziana	Betulaceae	137	5.6	6	6	6.2	6.5	8.7	8.8	8.5	7.165	8.458	8.458	9.156
117	Betula maximowicziana	Betulaceae	487	6.8	7	7.2	7.3	11	11	11.4	NA	11.459	12.298	13.175	13.627
118	Betula maximowicziana	Betulaceae	431	13.6	14.4	15.1	15.8	13	13	14.3	NA	63.776	73.551	82.793	92.691
119	Betula maximowicziana	Betulaceae	218	7.7	8.3	8.7	9	9.5	10.5	10.6	NA	15.532	18.684	20.987	22.823
120	Betula maximowicziana	Betulaceae	316	11	11.8	13.1	13.9	13	11.8	12.2	NA	37.571	44.755	58.085	67.344
121	Betula maximowicziana	Betulaceae	386	10.8	11.5	12.2	12.9	13	13.3	14.3	NA	35.893	41.972	48.635	55.898
122	Betula maximowicziana	Betulaceae	148	6.6	6.8	7	7	8	8.1	5	5	10.655	11.459	12.298	12.298
123	Betula maximowicziana	Betulaceae	514	8.8	9.1	9.4	9.6	12.5	13.5	13.8	NA	21.588	23.456	25.419	26.782
124	Betula maximowicziana	Betulaceae	151	10.1	11.1	11.8	12.3	10	11	11.8	12.3	30.381	38.428	44.755	49.635
125	Betula maximowicziana	Betulaceae	152	6.5	6.8	6.8	6.9	7	8.3	8.8	10.3	10.267	11.459	11.459	11.874
126	Betula maximowicziana	Betulaceae	423	10	10.7	11.3	11.8	13.5	13	13.8	NA	29.639	35.071	40.176	44.755
127	Betula maximowicziana	Betulaceae	170	4.6	4.6	4.7	4.7	7.5	8	7.9	8.5	4.491	4.491	4.724	4.724
128	Betula maximowicziana	Betulaceae	156	5.8	5.9	6	6.1	8.5	10	9.4	10	7.795	8.122	8.458	8.803
129	Betula maximowicziana	Betulaceae	331	6.4	6.7	7.1	7.3	11	10.5	11.2	NA	9.888	11.052	12.732	13.627
130	Betula maximowicziana	Betulaceae	502	12.7	13.2	13.9	14.5	13	13	13.8	NA	53.76	59.198	67.344	74.831
131	Betula maximowicziana	Betulaceae	334	8.4	9.1	9.7	10.3	11	12	12.3	NA	19.244	23.456	27.48	31.899
132	Betula maximowicziana	Betulaceae	358	7.2	7.5	7.6	7.7	11	11.5	11.5	NA	13.175	14.561	15.042	15.532
133	Betula maximowicziana	Betulaceae	219	7.4	8.1	8.3	8.5	10.5	10.3	10.6	NA	14.089	17.593	18.684	19.815
134	Betula maximowicziana	Betulaceae	274	7.5	8	8.3	8.4	10.5	10	10.3	10.3	14.561	17.063	18.684	19.244
135	Betula maximowicziana	Betulaceae	321	5.1	5.3	5.3	5.4	8.5	9.5	9	NA	5.731	6.281	6.281	6.567
136	Betula maximowicziana	Betulaceae	420	8.6	9.2	9.8	10.1	13	13.5	13.3	NA	20.395	24.099	28.188	30.381
137	Betula maximowicziana	Betulaceae	513	10.8	11.6	12.3	12.8	14	14.2	14.5	NA	35.893	42.887	49.635	54.823
138	Betula maximowicziana	Betulaceae	406	7.8	8.1	8.5	8.8	10	11.4	12.3	NA	16.033	17.593	19.815	21.588
139	Betula maximowicziana	Betulaceae	392	12.7	13.7	14.8	15.5	12.5	13	14.6	NA	53.76	64.952	78.752	88.368
140	Betula maximowicziana	Betulaceae	305	7.5	8.1	8.6	9.2	8.5	10	11.7	NA	14.561	17.593	20.395	24.099
141	Betula maximowicziana	Betulaceae	410	15.5	16.5	17.7	18.9	13	15	15.5	NA	88.368	103.257	122.952	144.688
142	Betula maximowicziana	Betulaceae	356	9.8	10.6	11.3	12.1	12	12.3	12.8	NA	28.188	34.261	40.176	47.646
143	Betula maximowicziana	Betulaceae	357	8.8	9.5	10.2	10.9	12	11.5	12.4	NA	21.588	26.095	31.135	36.726
144	Betula maximowicziana	Betulaceae	175	5.9	6.2	6.4	6.4	9.5	10	9.7	NA	8.122	9.156	9.888	9.888
145	Betula maximowicziana	Betulaceae	378	7.7	8.2	8.7	8.9	12	11.5	12.4	NA	15.532	18.133	20.987	22.2
146	Betula maximowicziana	Betulaceae	236	6.9	7.3	7.5	7.5	10	10	12	11.4	11.874	13.627	14.561	14.561
147	Betula maximowicziana	Betulaceae	201	11.4	12.2	12.8	13.5	10	10.7	11.3	NA	41.068	48.635	54.823	62.612
148	Betula maximowicziana	Betulaceae	507	9	9.9	10.8	11.4	14	13	14.1	NA	22.823	28.908	35.893	41.068
149	Betula maximowicziana	Betulaceae	322	6	6.2	6.5	6.7	10.5	10	9.9	NA	8.458	9.156	10.267	11.052
150	Betula maximowicziana	Betulaceae	437	10.4	11.4	11.9	12.4	15	12.5	12.9	NA	32.675	41.068	45.706	50.648
151	Betula maximowicziana	Betulaceae	376	7.8	8.2	8.8	9.2	13	12	12.5	NA	16.033	18.133	21.588	24.099
152	Betula maximowicziana	Betulaceae	280	10.1	10.9	11.5	12.3	12	11.6	13	NA	30.381	36.726	41.972	49.635
153	Betula maximowicziana	Betulaceae	391	8.3	8.9	9.2	9.5	12.5	12.1	12.8	NA	18.684	22.2	24.099	26.095
154	Betula maximowicziana	Betulaceae	426	13.4	14.6	15.7	16.6	14	14.3	14.3	NA	61.461	76.125	91.237	104.822
155	Betula maximowicziana	Betulaceae	273	9.4	9.8	10.2	10.3	11	11	11.6	11	25.419	28.188	31.135	31.899
156	Betula maximowicziana	Betulaceae	309	6.4	6.7	7.1	7.3	8.5	10	10.4	NA	9.888	11.052	12.732	13.627
157	Betula maximowicziana	Betulaceae	194	8.7	8.6	8.8	9.3	9	10.5	11	NA	20.987	20.395	21.588	24.754
158	Betula maximowicziana	Betulaceae	449	11.6	12.4	13	13.5	14	13	14.4	NA	42.887	50.648	56.985	62.612
159	Betula maximowicziana	Betulaceae	223	10.8	11.3	12.8	13.1	10.5	11.5	13	NA	35.893	40.176	54.823	58.085
160	Betula maximowicziana	Betulaceae	341	8.6	9.3	10	10.5	11.5	12	13	NA	20.395	24.754	29.639	33.462
161	Betula maximowicziana	Betulaceae	263	8.1	8.6	9.1	9.4	10	10.3	10.7	NA	17.593	20.395	23.456	25.419
162	Betula maximowicziana	Betulaceae	489	10.3	10.8	11.8	12.2	12	12.3	12.9	NA	31.899	35.893	44.755	48.635
163	Betula maximowicziana	Betulaceae	283	7.5	7.7	8.1	8.3	11	11	11.2	NA	14.561	15.532	17.593	18.684
164	Betula maximowicziana	Betulaceae	349	7	7.4	7.6	7.9	10	10.8	11.1	NA	12.298	14.089	15.042	16.543
165	Betula maximowicziana	Betulaceae	481	8.8	9.6	10.6	11.2	13	12	12.6	NA	21.588	26.782	34.261	39.296
166	Betula maximowicziana	Betulaceae	425	5	4.8	4.9	5	8	8	7.8	NA	5.468	4.965	5.212	5.468
167	Betula maximowicziana	Betulaceae	234	6.5	6.7	7.1	7.2	6.5	9	9	NA	10.267	11.052	12.732	13.175
168	Betula maximowicziana	Betulaceae	486	10.4	11.6	12.4	13.3	14	12.5	13.6	NA	32.675	42.887	50.648	60.323
169	Betula maximowicziana	Betulaceae	307	6	6.5	6.9	7	10.5	9.9	10.1	NA	8.458	10.267	11.874	12.298
170	Betula maximowicziana	Betulaceae	517	9.5	10.1	10.6	10.9	14	13.2	13.5	NA	26.095	30.381	34.261	36.726
171	Betula maximowicziana	Betulaceae	438	6.3	6.2	6.2	6.2	11	10.5	11.1	NA	9.518	9.156	9.156	9.156
172	Betula maximowicziana	Betulaceae	521	13.5	14.5	15.4	15.7	14	15.5	15.7	NA	62.612	74.831	86.954	91.237
173	Betula maximowicziana	Betulaceae	311	7	7.2	7.9	8	7	9.5	11.3	NA	12.298	13.175	16.543	17.063
174	Betula maximowicziana	Betulaceae	253	7.2	7.5	7.8	8	10.5	11	11.3	NA	13.175	14.561	16.033	17.063
175	Betula platyphylla	Betulaceae	183	6.1	6.2	6.2	6.2	8.5	7.7	7.7	NA	7.957	8.276	8.276	8.276
176	Betula platyphylla	Betulaceae	501	6.6	6.6	6.6	6.6	9	8.5	8.8	NA	9.631	9.631	9.631	9.631
177	Betula platyphylla	Betulaceae	58	9	9.3	10	10.2	7.5	8.7	10	9.6	20.629	22.374	26.79	28.142
178	Betula platyphylla	Betulaceae	343	3.6	3.6	3.7	3.7	5.5	5.5	5.3	NA	2.303	2.303	2.451	2.451
179	Betula platyphylla	Betulaceae	430	3.8	3.4	3.4	3.4	6	5.1	5.1	NA	2.605	2.024	2.024	2.024
180	Betula platyphylla	Betulaceae	247	7.6	8	8.3	8.6	10	9.7	10.4	NA	13.596	15.423	16.888	18.435
181	Betula platyphylla	Betulaceae	75	3.6	3.7	3.8	3.8	3.5	4.5	3.7	NA	2.303	2.451	2.605	2.605
182	Betula platyphylla	Betulaceae	416	6.5	6.6	6.7	6.7	9.5	10.8	10.2	NA	9.28	9.631	9.99	9.99
183	Betula platyphylla	Betulaceae	436	3.7	3.7	3.8	3.8	4.5	5.3	5.4	NA	2.451	2.451	2.605	2.605
184	Betula platyphylla	Betulaceae	108	9.7	10.6	11	11.5	8	10	10.4	11.4	24.838	30.967	33.959	37.937
185	Hydrangea paniculata	Saxifragaceae	67	3.2	3.5	3.6	3.6	2.5	3.5	3.2	NA	2.235	2.734	2.914	2.914
186	Hydrangea paniculata	Saxifragaceae	70	3.1	3.9	4.5	5.1	3.5	4	3.9	NA	2.082	3.499	4.878	6.554
187	Kalopanax pictus	Araliaceae	196	4.1	4.6	5.1	5.7	5	5.5	6.4	NA	3.102	4.057	5.177	6.753
188	Kalopanax pictus	Araliaceae	197	3.2	3.6	4	4.4	4	4.2	4.6	NA	1.765	2.302	2.93	3.656
189	Kalopanax pictus	Araliaceae	199	3.8	4.1	4.4	4.9	4.5	5.5	5.7	NA	2.604	3.102	3.656	4.708
190	Kalopanax pictus	Araliaceae	195	4.5	5	5.4	5.8	5	6.3	6.9	NA	3.853	4.939	5.932	7.041
191	Kalopanax pictus	Araliaceae	200	4.2	4.5	5	5.5	5	6	6.2	NA	3.28	3.853	4.939	6.198
192	Kalopanax pictus	Araliaceae	422	5.7	6.3	6.9	7.5	7.5	7.5	7.8	NA	6.753	8.597	10.726	13.153
193	Kalopanax pictus	Araliaceae	198	3.4	4	4.4	4.9	3.5	5.3	5.9	NA	2.022	2.93	3.656	4.708
194	Kalopanax pictus	Araliaceae	419	8	8.8	8.8	9.1	9	6.1	9.3	NA	15.413	19.5	19.5	21.187
195	Magnolia obovata	Magnoliaceae	123	4	5	5.9	6.6	4.5	5.5	6.1	NA	2.722	4.589	6.816	8.942
196	Magnolia obovata	Magnoliaceae	82	2.5	3.1	3.9	4.6	3.5	4.2	4.2	NA	0.957	1.528	2.568	3.769
197	Magnolia obovata	Magnoliaceae	36	5.5	5.5	5.3	5.5	4	3.9	2.6	NA	5.759	5.759	5.271	5.759
198	Magnolia obovata	Magnoliaceae	417	3.9	4	4.1	4.2	5	5.1	5.4	NA	2.568	2.722	2.882	3.047
199	Morus australis	Moraceae	25	2.1	2.7	2.9	3.7	4	3.6	3.6	NA	0.804	1.365	1.596	2.753
200	Morus australis	Moraceae	121	2.7	3.1	3.6	3.6	3	3.5	3.9	NA	1.365	1.848	2.587	2.587
201	Morus australis	Moraceae	112	3.4	3.8	4.4	4.7	3.5	3.5	3.8	NA	2.273	2.926	4.108	4.796
202	Morus australis	Moraceae	285	3.9	4.6	4.8	5	4.5	4.5	5.3	NA	3.106	4.559	5.04	5.551
203	Morus australis	Moraceae	51	2.5	2.9	3	3.2	3.5	4.3	4.5	NA	1.157	1.596	1.719	1.984
204	Morus australis	Moraceae	77	3.7	4.3	4.5	4.9	4	4.4	5.2	NA	2.753	3.894	4.33	5.291
205	Morus australis	Moraceae	162	3	3.4	3.6	3.7	3	4.2	4.5	NA	1.719	2.273	2.587	2.753
206	Morus australis	Moraceae	8	2.8	3.5	3.9	4	3.5	4.6	4.1	NA	1.478	2.426	3.106	3.293
207	Morus australis	Moraceae	24	3	3.7	3.9	4.3	4	4.3	4	NA	1.719	2.753	3.106	3.894
208	Morus australis	Moraceae	129	3.2	3.7	4.1	4.4	3.5	4	4.1	NA	1.984	2.753	3.486	4.108
209	Morus australis	Moraceae	130	2.7	3.3	3.7	3.9	3.5	4	4.2	NA	1.365	2.125	2.753	3.106
210	Morus australis	Moraceae	139	3.3	3.9	4.5	4.6	4	3.5	4.5	NA	2.125	3.106	4.33	4.559
211	Morus australis	Moraceae	258	3.6	3.9	4.1	4.2	4	5.2	5.8	NA	2.587	3.106	3.486	3.686
212	Morus australis	Moraceae	165	3.6	4.1	4.4	4.6	3.5	4.2	4.8	NA	2.587	3.486	4.108	4.559
213	Prunus sargentii	Rosaceae	518	3.4	3.5	3.6	3.6	4	4.2	4.2	NA	2.14	2.284	2.435	2.435
214	Quercus crispula	Fagaceae	373	3.7	4	4.2	4.2	4.5	4.5	4.7	NA	2.982	3.566	3.992	3.992
215	Salix bakko	Salicaceae	184	3.6	4.2	3.8	4	5	5.2	5	NA	2.139	3.048	2.419	2.722
216	Salix bakko	Salicaceae	493	6.6	6.5	6.6	6.6	8	8.1	8.1	NA	8.943	8.617	8.943	8.943
217	Salix bakko	Salicaceae	191	4.9	5.2	5.3	5.4	5	5.7	5.8	NA	4.375	5.037	5.271	5.512
218	Sorbus alnifolia	Rosaceae	83	2.1	2.6	3.1	3.8	3	3.5	3.8	NA	0.816	1.278	1.877	2.971
219	Sorbus alnifolia	Rosaceae	155	3.3	3.9	4.8	5.6	3.5	4.5	4.5	NA	2.158	3.154	5.117	7.385
220	Sorbus commixta	Rosaceae	277	4	4.5	4.8	5.1	5	5.3	5.8	NA	3.379	4.444	5.173	5.971
221	Sorbus commixta	Rosaceae	193	3.6	4.5	5.1	5.9	5	5.9	6.2	NA	2.655	4.444	5.971	8.463
222	Sorbus commixta	Rosaceae	114	5.6	6.4	7.1	7.7	5.5	6	8.1	NA	7.465	10.302	13.266	16.183
223	Sorbus commixta	Rosaceae	276	6.4	7	7.7	8.1	6.5	6.7	7.7	NA	10.302	12.814	16.183	18.331
224	Sorbus commixta	Rosaceae	243	5.5	6.3	6.9	7.5	4	5.5	6.5	NA	7.15	9.916	12.371	15.171
225	Sorbus commixta	Rosaceae	97	8	9.5	10.2	10.7	6.5	7.6	8.4	NA	17.778	27.189	32.439	36.541
226	Sorbus commixta	Rosaceae	50	9.7	10.8	11.7	12.4	8	10.3	9.8	NA	28.631	37.397	45.651	52.77
227	Sorbus commixta	Rosaceae	281	3.4	3.9	4.3	4.7	5	5.6	6.1	NA	2.333	3.188	3.996	4.922
228	Sorbus commixta	Rosaceae	113	5.9	7	8.1	9.1	6	6	8.8	NA	8.463	12.814	18.331	24.439
229	Sorbus commixta	Rosaceae	286	3.4	3.9	4.2	4.8	4.5	4.9	6	NA	2.333	3.188	3.784	5.173
230	Sorbus commixta	Rosaceae	295	2.8	3.2	3.5	4	4	4.3	5.1	NA	1.517	2.036	2.49	3.379
231	Swida controversa	Cornaceae	30	6.6	7.1	7.6	8.1	5	5	6.1	NA	10.337	12.352	14.593	17.068
232	Swida controversa	Cornaceae	375	3.5	4	4.3	4.6	5	4.9	6.1	NA	2.319	3.147	3.721	4.357
233	Swida controversa	Cornaceae	64	6.4	7.2	7.9	8.6	6.5	6	6.8	NA	9.593	12.782	16.05	19.787
234	Swida controversa	Cornaceae	215	5.5	5.4	5.5	5.4	4.5	5	5.2	NA	6.657	6.371	6.657	6.371
235	Swida controversa	Cornaceae	53	5.5	6	6.4	6.8	5	5.9	6	NA	6.657	8.206	9.593	11.117
236	Swida controversa	Cornaceae	232	4.8	5	5.5	6.1	4.5	4.4	5.7	NA	4.816	5.305	6.657	8.54
237	Swida controversa	Cornaceae	214	2.8	2.8	2.8	2.8	3.5	4.1	4.1	NA	1.412	1.412	1.412	1.412
238	Swida controversa	Cornaceae	98	3.5	4	4.5	5.1	4	4.5	5.3	NA	2.319	3.147	4.138	5.56
239	Swida controversa	Cornaceae	270	4.4	4.8	5.3	5.8	5	5.5	6.3	NA	3.926	4.816	6.093	7.562
240	Swida controversa	Cornaceae	163	5.5	6.2	7	7.6	4.5	5.6	6.6	NA	6.657	8.883	11.931	14.593
241	Swida controversa	Cornaceae	456	5.9	6.6	7.4	8.2	6	6.2	6.7	NA	7.88	10.337	13.669	17.592
242	Swida controversa	Cornaceae	238	3.5	3.6	3.8	3.9	4	4.8	4.8	NA	2.319	2.472	2.797	2.968
243	Swida controversa	Cornaceae	384	4.6	5.1	5.9	6.7	5	5.9	6.4	NA	4.357	5.56	7.88	10.723
244	Swida controversa	Cornaceae	372	7.5	7.7	8.1	8.1	13	12.3	13	NA	14.126	15.069	17.068	17.068
245	Swida controversa	Cornaceae	104	7.1	7.9	8.9	9.5	5.5	5.7	7.2	NA	12.352	16.05	21.538	25.316
246	Swida controversa	Cornaceae	106	5.3	5.7	6.5	6.9	4.5	6	6.9	NA	6.093	7.253	9.961	11.52
247	Swida controversa	Cornaceae	370	3.8	4.1	4.5	4.9	4.5	4.4	4.5	NA	2.797	3.332	4.138	5.057
248	Swida controversa	Cornaceae	210	4.2	4.5	4.8	5.3	4.5	4.7	5.5	NA	3.523	4.138	4.816	6.093
249	Swida controversa	Cornaceae	248	5.7	6.3	7.1	7.7	6.5	5.5	6	NA	7.253	9.234	12.352	15.069
250	Swida controversa	Cornaceae	39	7.5	8.5	9.4	10	7	7.2	8.2	NA	14.126	19.223	24.661	28.755
251	Swida controversa	Cornaceae	43	3.5	3.7	3.7	3.7	3.5	4	3.8	NA	2.319	2.631	2.631	2.631
252	Swida controversa	Cornaceae	235	3.5	3.6	3.8	4.3	3	3.6	4.1	NA	2.319	2.472	2.797	3.721
253	Swida controversa	Cornaceae	385	3	3.3	3.6	4	4	3.7	4.1	NA	1.643	2.031	2.472	3.147
254	Swida controversa	Cornaceae	220	4.8	5.1	5.5	5.9	5.5	5.7	6.3	NA	4.816	5.56	6.657	7.88
255	Swida controversa	Cornaceae	45	4.2	4.4	4.8	5.1	4.5	4.9	5.7	NA	3.523	3.926	4.816	5.56
256	Swida controversa	Cornaceae	389	7.2	7.6	7.8	8	8	8	8.9	NA	12.782	14.593	15.554	16.554
257	Swida controversa	Cornaceae	421	3.6	3.7	4	4.5	4.5	4.4	4.8	NA	2.472	2.631	3.147	4.138
258	Swida controversa	Cornaceae	230	4.9	5	5.2	5.3	4	4.4	4.6	NA	5.057	5.305	5.823	6.093
259	Swida controversa	Cornaceae	34	5.2	5.5	6.5	7	6	6.5	5.2	NA	5.823	6.657	9.961	11.931
260	Swida controversa	Cornaceae	266	2.6	2.8	2.9	3	3.5	4	4	NA	1.203	1.412	1.525	1.643
261	Swida controversa	Cornaceae	329	2.7	3.1	3.5	3.9	4	3.8	4.4	NA	1.305	1.767	2.319	2.968
262	Swida controversa	Cornaceae	267	3.6	3.7	3.7	3.8	4	3.8	3.8	NA	2.472	2.631	2.631	2.797
263	Swida controversa	Cornaceae	268	2.7	2.7	2.8	2.7	3.5	3.2	3.2	NA	1.305	1.305	1.412	1.305
264	Swida controversa	Cornaceae	447	6.9	7.7	8.5	9.5	6.5	8.3	8.2	NA	11.52	15.069	19.223	25.316
265	Swida controversa	Cornaceae	398	5.2	5.4	5.6	5.8	6	6.3	7.4	NA	5.823	6.371	6.951	7.562
266	Swida controversa	Cornaceae	314	3	3.3	3.6	3.9	3	3.3	3.4	NA	1.643	2.031	2.472	2.968
267	Swida controversa	Cornaceae	434	3.7	4.1	4.5	4.9	5	4.4	5.3	NA	2.631	3.332	4.138	5.057
268	Swida controversa	Cornaceae	339	4.5	5	5.8	6.4	5	5.5	6.1	NA	4.138	5.305	7.562	9.593
269	Swida controversa	Cornaceae	340	4.2	4.5	4.7	5.1	4	4.6	5	NA	3.523	4.138	4.583	5.56
270	Swida controversa	Cornaceae	221	3	3	3.1	3.2	3.5	4.2	4.2	NA	1.643	1.643	1.767	1.896
271	Swida controversa	Cornaceae	300	4	4.4	5.1	5.6	4	5.2	5.8	NA	3.147	3.926	5.56	6.951
272	Swida controversa	Cornaceae	393	5.5	6	6.5	6.8	6	6.3	7.2	NA	6.657	8.206	9.961	11.117
273	Swida controversa	Cornaceae	132	3.2	3.7	4.5	4.9	3	3.5	3.9	NA	1.896	2.631	4.138	5.057
274	Swida controversa	Cornaceae	409	4.5	4.7	5	5.3	5.5	6.2	6.5	NA	4.138	4.583	5.305	6.093
275	Swida controversa	Cornaceae	172	4.9	4.9	5	5.1	5.5	5.5	6	NA	5.057	5.057	5.305	5.56
276	Swida controversa	Cornaceae	353	4.8	5.5	6.1	6.7	5	4.8	5.9	NA	4.816	6.657	8.54	10.723
277	Swida controversa	Cornaceae	463	4.6	5.1	5.7	6.2	6	5.5	6.1	NA	4.357	5.56	7.253	8.883
278	Swida controversa	Cornaceae	288	4.5	4.9	5.3	5.7	5	5.3	6.9	NA	4.138	5.057	6.093	7.253
279	Swida controversa	Cornaceae	124	3.1	3.4	3.9	4.2	3.5	3.8	4.4	NA	1.767	2.172	2.968	3.523
280	Swida controversa	Cornaceae	176	3	3.1	3.2	3.3	4	4.2	4.7	NA	1.643	1.767	1.896	2.031
281	Swida controversa	Cornaceae	237	3.3	3.6	3.9	4.1	4	4	4.2	NA	2.031	2.472	2.968	3.332
282	Swida controversa	Cornaceae	365	4.3	5	5.4	6	6	6.1	6.6	NA	3.721	5.305	6.371	8.206
283	Swida controversa	Cornaceae	27	7.4	8.6	9.4	9.9	5	6.7	6.7	7	13.669	19.787	24.661	28.046
284	Swida controversa	Cornaceae	240	2.7	2.7	2.8	2.8	3	3.5	3.6	NA	1.305	1.305	1.412	1.412
285	Swida controversa	Cornaceae	228	3.7	3.9	4.3	4.7	4	4.2	4.8	NA	2.631	2.968	3.721	4.583
286	Swida controversa	Cornaceae	103	5.9	6.5	7.1	7.6	5	6.1	7.6	NA	7.88	9.961	12.352	14.593
287	Swida controversa	Cornaceae	244	4.1	4.8	5.4	5.9	4.5	5.5	7.3	NA	3.332	4.816	6.371	7.88
288	Swida controversa	Cornaceae	374	2.8	3.1	3.3	3.4	4	4.4	5.1	NA	1.412	1.767	2.031	2.172
289	Swida controversa	Cornaceae	308	5.9	6.6	7.3	7.8	4.5	5.6	6.5	NA	7.88	10.337	13.221	15.554
290	Swida controversa	Cornaceae	428	3.5	3.6	3.9	3.8	4.5	3.2	3.4	NA	2.319	2.472	2.968	2.797
291	Swida controversa	Cornaceae	485	4.6	4.7	4.9	5.2	7	5.3	5.7	NA	4.357	4.583	5.057	5.823
292	Swida controversa	Cornaceae	42	4.7	5.3	6	6.6	4.5	5.5	6.5	NA	4.583	6.093	8.206	10.337
293	Swida controversa	Cornaceae	256	3.8	4.2	4.6	4.9	5	5.3	6.3	NA	2.797	3.523	4.357	5.057
294	Swida controversa	Cornaceae	432	6.5	7	7.4	7.9	5.5	5.3	6.3	NA	9.961	11.931	13.669	16.05
295	Swida controversa	Cornaceae	259	4.7	5.1	5.5	5.8	4.5	4.6	6	NA	4.583	5.56	6.657	7.562
296	Swida controversa	Cornaceae	260	5.8	6.6	7.4	8.1	6	8	7.7	NA	7.562	10.337	13.669	17.068
297	Swida controversa	Cornaceae	390	4.2	4.6	5	5.4	6	5.9	6.7	NA	3.523	4.357	5.305	6.371
298	Swida controversa	Cornaceae	367	2.6	2.7	2.8	2.9	3	3.9	3.3	NA	1.203	1.305	1.412	1.525
299	Swida controversa	Cornaceae	117	4.5	4.8	5.4	5.9	4	3.8	4.5	NA	4.138	4.816	6.371	7.88
300	Swida controversa	Cornaceae	49	3.7	4	4.4	4.7	3	4.8	5.2	NA	2.631	3.147	3.926	4.583
301	Swida controversa	Cornaceae	265	4	4.2	4.7	5	5	4.7	6.5	NA	3.147	3.523	4.583	5.305
302	Swida controversa	Cornaceae	443	4.8	4.8	5	5.3	7	5.4	5.9	NA	4.816	4.816	5.305	6.093
303	Swida controversa	Cornaceae	395	4	4.2	4.2	4.3	5	4.6	4.9	NA	3.147	3.523	3.523	3.721
304	Swida controversa	Cornaceae	158	4.7	5.4	6.3	6.9	4	5.5	6	NA	4.583	6.371	9.234	11.52
305	Swida controversa	Cornaceae	397	5.2	5.5	5.6	5.8	6	5.7	5.9	NA	5.823	6.657	6.951	7.562
306	Swida controversa	Cornaceae	272	5.6	6.2	6.9	7.2	6	5.6	6.6	NA	6.951	8.883	11.52	12.782
307	Swida controversa	Cornaceae	399	3.2	3.4	3.6	3.8	4	4.2	4.6	NA	1.896	2.172	2.472	2.797
308	Swida controversa	Cornaceae	400	7.4	7.5	7.9	8.1	8	9	8.6	NA	13.669	14.126	16.05	17.068
309	Swida controversa	Cornaceae	401	4.2	4.4	4.6	5	5	5.1	6	NA	3.523	3.926	4.357	5.305
310	Swida controversa	Cornaceae	509	3.5	3.5	3.5	3.6	5	4.7	4.6	NA	2.319	2.319	2.319	2.472
311	Swida controversa	Cornaceae	261	3.4	3.3	3.4	3.5	3	3.7	3.6	NA	2.172	2.031	2.172	2.319
312	Swida controversa	Cornaceae	32	5.5	6	6.4	6.9	5	5.7	5.8	NA	6.657	8.206	9.593	11.52
313	Swida controversa	Cornaceae	344	3.6	3.9	4.1	4.2	4	4.5	4.6	NA	2.472	2.968	3.332	3.523
314	Swida controversa	Cornaceae	407	5.6	5.7	5.9	6.1	6.5	6.5	6.7	NA	6.951	7.253	7.88	8.54
315	Swida controversa	Cornaceae	120	3.5	4.1	4.8	5.4	3	3.5	4.5	NA	2.319	3.332	4.816	6.371
316	Swida controversa	Cornaceae	71	8	9.8	11.5	12.4	4.5	7.1	8.4	8.4	16.554	27.347	40.719	49.137
317	Swida controversa	Cornaceae	173	4.9	5.1	5.4	5.8	6	6.2	6.6	NA	5.057	5.56	6.371	7.562
318	Swida controversa	Cornaceae	412	3.9	3.9	3.9	3.9	6	5.8	5.9	NA	2.968	2.968	2.968	2.968
319	Swida controversa	Cornaceae	413	5.1	5.2	5.4	5.7	5	6.1	6.5	NA	5.56	5.823	6.371	7.253
320	Swida controversa	Cornaceae	291	5.4	6	6.9	7.3	7	6.7	7.4	NA	6.371	8.206	11.52	13.221
321	Swida controversa	Cornaceae	292	4.3	4.4	4.7	4.8	6.5	5	5.7	NA	3.721	3.926	4.583	4.816
322	Swida controversa	Cornaceae	524	6.8	7	7.4	8	8	8	8.6	NA	11.117	11.931	13.669	16.554
323	Swida controversa	Cornaceae	296	5.1	5.7	6.5	7.1	5.5	6	7	NA	5.56	7.253	9.961	12.352
324	Swida controversa	Cornaceae	297	2.9	3.1	3.3	3.5	3.5	3.9	4.4	NA	1.525	1.767	2.031	2.319
325	Swida controversa	Cornaceae	515	5.7	6	6.4	6.7	6	5.8	6.9	NA	7.253	8.206	9.593	10.723
326	Swida controversa	Cornaceae	102	4.2	4.7	5	5.3	4	6.5	5.7	NA	3.523	4.583	5.305	6.093
327	Swida controversa	Cornaceae	478	6.6	7	7.6	8.3	8.5	6.5	7.3	NA	10.337	11.931	14.593	18.126
328	Swida controversa	Cornaceae	479	3	3.2	3.5	3.8	5	4.5	4.4	NA	1.643	1.896	2.319	2.797
329	Swida controversa	Cornaceae	500	2.9	3	3.2	3.3	3.5	3.5	3.4	NA	1.525	1.643	1.896	2.031
330	Swida controversa	Cornaceae	483	3.4	3.6	4	4.4	6	4.8	5.4	NA	2.172	2.472	3.147	3.926
331	Swida controversa	Cornaceae	213	3.7	4	4.4	4.8	4	5.1	5.9	NA	2.631	3.147	3.926	4.816
332	Swida controversa	Cornaceae	138	3.3	3.5	3.8	4	3	3.1	3.5	NA	2.031	2.319	2.797	3.147
333	Swida controversa	Cornaceae	313	6.8	7.6	8.5	9	7.5	7.5	8	NA	11.117	14.593	19.223	22.142
334	Swida controversa	Cornaceae	488	3.3	3.5	3.8	4	5	4.2	4.4	NA	2.031	2.319	2.797	3.147
335	Swida controversa	Cornaceae	451	4	4.7	5.3	5.9	4.5	4.7	6.3	NA	3.147	4.583	6.093	7.88
336	Swida controversa	Cornaceae	435	2.8	2.8	2.8	2.8	5	3.4	3.4	NA	1.412	1.412	1.412	1.412
337	Swida controversa	Cornaceae	525	5.2	5.5	5.7	6.1	7	6.6	6.6	NA	5.823	6.657	7.253	8.54
338	Swida controversa	Cornaceae	526	6.2	6.1	6.2	6.1	5	5	4.7	NA	8.883	8.54	8.883	8.54
339	Swida controversa	Cornaceae	224	5.8	5.9	6.2	6.5	6	8	7.8	NA	7.562	7.88	8.883	9.961
340	Swida controversa	Cornaceae	439	5.9	6.3	6.8	7.5	7	7.4	7.5	NA	7.88	9.234	11.117	14.126
341	Swida controversa	Cornaceae	499	4.8	5.3	5.9	6.5	5	5.4	5.9	NA	4.816	6.093	7.88	9.961
342	Swida controversa	Cornaceae	347	3.9	4.1	4.1	4.2	4.5	5.2	5.9	NA	2.968	3.332	3.332	3.523
343	Swida controversa	Cornaceae	444	5.6	5.6	5.6	5.7	8	5.8	6.3	NA	6.951	6.951	6.951	7.253
344	Swida controversa	Cornaceae	411	8	8.4	8.8	9.2	8.5	8.8	9	NA	16.554	18.67	20.944	23.38
345	Swida controversa	Cornaceae	332	3.6	4	4.4	4.9	4	4.5	5.2	NA	2.472	3.147	3.926	5.057
346	Swida controversa	Cornaceae	159	4.4	5.1	5.8	6.1	4	4.9	5.5	NA	3.926	5.56	7.562	8.54
347	Swida controversa	Cornaceae	450	2.5	2.8	2.7	2.7	4	3.1	3.3	NA	1.106	1.412	1.305	1.305
348	Swida controversa	Cornaceae	523	4.8	4.9	5	5.2	6	6.3	6.6	NA	4.816	5.057	5.305	5.823
349	Swida controversa	Cornaceae	508	4	4.2	4.5	4.9	6	6.2	6.4	NA	3.147	3.523	4.138	5.057
350	Swida controversa	Cornaceae	516	3.9	4	4.2	4.2	7.8	7.8	7.8	NA	2.968	3.147	3.523	3.523
351	Swida controversa	Cornaceae	174	3.9	4	3.9	3.9	5	4.9	5.1	NA	2.968	3.147	2.968	2.968
352	Swida controversa	Cornaceae	284	3.2	3.5	3.8	4.1	4	4.7	5.1	NA	1.896	2.319	2.797	3.332
353	Swida controversa	Cornaceae	150	5.1	6	7.4	8.5	4.5	5.3	5.8	NA	5.56	8.206	13.669	19.223
354	Swida controversa	Cornaceae	520	2.8	2.8	2.8	2.9	4	3.9	4.2	NA	1.412	1.412	1.412	1.525
355	Swida controversa	Cornaceae	496	6.8	7.3	7.8	8.3	7	7.6	8.2	NA	11.117	13.221	15.554	18.126
356	Swida controversa	Cornaceae	522	3.6	3.6	3.7	3.8	3.5	5.7	6.1	NA	2.472	2.472	2.631	2.797
357	Swida controversa	Cornaceae	506	6.5	6.9	7.1	7.4	8	7	7.2	NA	9.961	11.52	12.352	13.669
358	Swida controversa	Cornaceae	337	4.2	4.8	5.2	5.7	5.5	5.3	7.1	NA	3.523	4.816	5.823	7.253
359	Swida controversa	Cornaceae	446	7.1	7.2	7.6	8	8.5	7.9	8.2	NA	12.352	12.782	14.593	16.554
360	Swida controversa	Cornaceae	519	2.8	2.8	2.8	2.8	4	3.1	3.1	NA	1.412	1.412	1.412	1.412
361	Swida controversa	Cornaceae	115	3.6	3.7	4.2	4.6	3.5	3.7	4.1	NA	2.472	2.631	3.523	4.357
362	Tilia japonica	Tiliaceae	473	3.8	3.8	3.8	3.8	6	4.7	4.6	NA	2.279	2.279	2.279	2.279
363	Tilia japonica	Tiliaceae	470	3	2.7	2.7	2.8	5	4.3	3.8	NA	1.339	1.063	1.063	1.151
364	Tilia japonica	Tiliaceae	325	4.9	4.9	5.2	5.3	6	5.3	5.7	NA	4.12	4.12	4.744	4.965
365	Tilia japonica	Tiliaceae	405	3.2	3.2	3.3	3.2	4	3.5	3.6	NA	1.545	1.545	1.655	1.545
366	Tilia japonica	Tiliaceae	491	3.2	3.1	3.1	3.2	4	3.7	3.3	NA	1.545	1.439	1.439	1.545
367	Tilia japonica	Tiliaceae	459	3.3	3.4	3.4	3.4	4.5	4.2	3.8	NA	1.655	1.77	1.77	1.77
368	Tilia japonica	Tiliaceae	192	3.3	3.5	3.4	3.6	4	3.9	3.4	NA	1.655	1.889	1.77	2.014
369	Tilia japonica	Tiliaceae	179	2.9	2.8	2.9	3	3	3.2	2.7	NA	1.242	1.151	1.242	1.339
370	Tilia japonica	Tiliaceae	474	3	3	2.9	3.1	4.5	3.5	3.6	NA	1.339	1.339	1.242	1.439
371	Tilia japonica	Tiliaceae	327	3.6	3.6	3.6	3.6	4	4.1	4.4	NA	2.014	2.014	2.014	2.014
372	Tilia japonica	Tiliaceae	180	2.7	2.7	2.8	2.8	3.5	2.8	2.1	NA	1.063	1.063	1.151	1.151
373	Tilia japonica	Tiliaceae	15	3	2.9	2.9	2.9	3.5	3	2.7	NA	1.339	1.242	1.242	1.242
374	Tilia japonica	Tiliaceae	469	4.1	4	4.1	4.2	6	5.5	5.4	NA	2.714	2.564	2.714	2.87
375	Tilia japonica	Tiliaceae	14	3	3.1	3.2	3.3	4	3.2	2.6	NA	1.339	1.439	1.545	1.655
376	Tilia japonica	Tiliaceae	458	4.5	4.5	4.6	4.6	5	4.7	4.6	NA	3.372	3.372	3.55	3.55
377	Tilia japonica	Tiliaceae	503	8.3	8.5	9.2	9.5	8	8	8.6	NA	14.769	15.662	19.049	20.627
378	Tilia japonica	Tiliaceae	468	4.1	4	4	4.1	5	4.5	4.6	NA	2.714	2.564	2.564	2.714
379	Tilia japonica	Tiliaceae	73	3.3	3.4	3.7	3.8	2.5	3.1	3	NA	1.655	1.77	2.144	2.279
380	Tilia japonica	Tiliaceae	402	5.5	5.5	5.9	6.1	8	8	7.5	NA	5.424	5.424	6.42	6.958
381	Tilia japonica	Tiliaceae	471	2.9	2.9	2.9	3	5	4.1	3.8	NA	1.242	1.242	1.242	1.339
382	Tilia japonica	Tiliaceae	492	3.6	3.4	3.4	3.4	4	4.3	3.1	NA	2.014	1.77	1.77	1.77
383	Tilia japonica	Tiliaceae	11	2.4	2.5	2.8	3	3.5	3.5	3.5	NA	0.826	0.901	1.151	1.339
384	Tilia japonica	Tiliaceae	324	3.7	3.7	3.7	3.7	5	4.2	4.8	NA	2.144	2.144	2.144	2.144
385	Tilia japonica	Tiliaceae	326	5.6	5.7	6.2	6.5	7	5.9	6.1	NA	5.663	5.909	7.237	8.116
386	Tilia japonica	Tiliaceae	460	4	4.1	4.4	4.5	5	4.1	4.9	NA	2.564	2.714	3.199	3.372
387	Tilia japonica	Tiliaceae	457	4	4	4	4.2	5	4.5	4.8	NA	2.564	2.564	2.564	2.87
388	Tilia japonica	Tiliaceae	504	5.7	5.7	5.8	5.8	6	5.5	5.5	NA	5.909	5.909	6.162	6.162
389	Tilia japonica	Tiliaceae	404	9.3	9.5	10	10.6	9.5	10	10.5	NA	19.567	20.627	23.428	27.082
