# Supplementary material for: A New Model for Size-Dependent Tree Growth in Forests
Source: PLoS One. 2016 Apr 1;11(4):e0152219. doi: 10.1371/journal.pone.0152219 (PMC4817984; doi:10.1371/journal.pone.0152219)
Supplement: S3 Table — Tree species name (Species), family name (Family), tree id (Tree.Number), diameter at breast height in year 19XY (DXY), tree height in year 19XY (HXY), and tree aboveground biomass in year 19XY (WAXY). (ZIP) [file pone.0152219.s004.zip › S7/P09.csv]

	Species	Family	Tree.Number	D73	D75	D77	D79	D81	D83	D85	D87	WA73	WA75	WA77	WA79	WA81	WA83	WA85	WA87
1	Acer japonicum	Aceraceae	352	11.1	11.4	11.5	11.8	12	12.1	12.3	13	40.975	43.79	44.753	47.721	49.764	50.804	52.925	60.762
2	Acer japonicum	Aceraceae	419	8.9	9.2	9.1	9.3	9.7	9.8	10	10.4	23.671	25.697	25.01	26.395	29.301	30.057	31.604	34.841
3	Acer japonicum	Aceraceae	550	9.8	10.1	10.1	10.3	10.5	10.4	10.7	10.9	30.057	32.395	32.395	34.013	35.68	34.841	37.396	39.16
4	Acer japonicum	Aceraceae	516	10	10.6	10.7	10.8	10.9	12	11.5	11.8	31.604	36.532	37.396	38.272	39.16	49.764	44.753	47.721
5	Acer japonicum	Aceraceae	546	5.5	5.6	5.6	6.1	5.9	6	6.3	6.5	7.317	7.64	7.64	9.386	8.661	9.019	10.148	10.948
6	Acer japonicum	Aceraceae	507	6.3	6.6	6.5	7	7	7.5	8.1	7.8	10.148	11.362	10.948	13.113	13.113	15.526	18.759	17.095
7	Acer japonicum	Aceraceae	365	14.4	15	14.9	15.4	15.6	15.7	16.2	16.9	78.426	86.83	85.394	92.717	95.747	97.284	105.185	116.863
8	Acer japonicum	Aceraceae	529	7	7.2	7.4	7.7	8	8.4	8.6	8.8	13.113	14.048	15.023	16.562	18.194	20.519	21.747	23.019
9	Acer japonicum	Aceraceae	553	11.7	11.5	11.7	11.8	11.9	12.2	12.3	12.5	46.719	44.753	46.719	47.721	48.736	51.858	52.925	55.098
10	Acer japonicum	Aceraceae	440	7.4	7.7	7.5	7.5	7.8	8	8.2	8.4	15.023	16.562	15.526	15.526	17.095	18.194	19.335	20.519
11	Acer japonicum	Aceraceae	514	10.5	10.6	10.6	10.8	10.9	11.1	11.4	11.7	35.68	36.532	36.532	38.272	39.16	40.975	43.79	46.719
12	Acer japonicum	Aceraceae	515	9.8	9.8	9.9	10.1	10	10	10.1	10.2	30.057	30.057	30.824	32.395	31.604	31.604	32.395	33.198
13	Acer japonicum	Aceraceae	436	8.5	8.6	8.5	8.7	9.1	9.2	9.5	9.9	21.128	21.747	21.128	22.377	25.01	25.697	27.825	30.824
14	Acer japonicum	Aceraceae	517	11.6	11.6	11.7	12.3	12.1	12.7	12.5	12.8	45.73	45.73	46.719	52.925	50.804	57.324	55.098	58.456
15	Acer japonicum	Aceraceae	394	11	11	11	11.5	11.5	11.7	12	12.2	40.061	40.061	40.061	44.753	44.753	46.719	49.764	51.858
16	Acer japonicum	Aceraceae	475	9.2	9.6	10	10.2	10.4	10.7	10.9	11.3	25.697	28.557	31.604	33.198	34.841	37.396	39.16	42.839
17	Acer mono	Aceraceae	478	12.2	12.5	12.4	12.6	12.8	12.7	12.7	12.9	50.709	53.877	52.808	54.958	57.161	56.053	56.053	58.282
18	Acer mono	Aceraceae	445	6.6	6.7	6.8	6.7	6.7	6.8	6.8	6.9	11.11	11.524	11.947	11.524	11.524	11.947	11.947	12.38
19	Acer mono	Aceraceae	452	16.1	16.4	16.4	16.6	16.7	16.8	17	17.3	101.28	106.044	106.044	109.292	110.937	112.597	115.961	121.117
20	Acer mono	Aceraceae	427	12.7	13.1	13.2	13.8	14.1	14.7	15.3	16	56.053	60.562	61.722	68.963	72.764	80.734	89.202	99.72
21	Acer mono	Aceraceae	473	23.5	24.1	24.6	25.1	25.2	25.2	25.6	25.5	258.177	274.629	288.78	303.333	306.292	306.292	318.289	315.266
22	Acer mono	Aceraceae	480	10.4	10.6	10.2	10.6	10.8	10.6	10.7	10.8	34.069	35.722	32.462	35.722	37.423	35.722	36.567	37.423
23	Betula ermanii	Betulaceae	354	15.6	16.2	15.9	16.5	16.9	17.3	17.5	18.2	88.286	96.988	92.576	101.521	107.755	114.21	117.52	129.543
24	Betula maximowicziana	Betulaceae	418	15.4	16	15.9	16.3	16.6	16.8	17.4	17.8	86.954	95.642	94.16	100.17	104.822	107.992	117.839	124.685
25	Betula maximowicziana	Betulaceae	339	23.4	24.2	23.9	24.8	25.5	26.3	27.1	27.9	245.041	266.08	258.075	282.505	302.371	326.006	350.64	376.277
26	Betula maximowicziana	Betulaceae	504	15	15.2	15.2	15.5	15.5	15.9	16.2	16.4	81.433	84.167	84.167	88.368	88.368	94.16	98.646	101.706
27	Betula maximowicziana	Betulaceae	320	15.7	15.9	15.9	16.2	16.5	16.8	17.2	17.3	91.237	94.16	94.16	98.646	103.257	107.992	114.501	116.163
28	Betula maximowicziana	Betulaceae	325	17	17.3	17.2	17.5	17.6	17.9	18.3	18.5	111.218	116.163	114.501	119.529	121.234	126.432	133.563	137.214
29	Betula maximowicziana	Betulaceae	424	13	13.1	12.8	13.4	13.5	13.8	14	14.1	56.985	58.085	54.823	61.461	62.612	66.142	68.559	69.788
30	Betula maximowicziana	Betulaceae	376	17.5	18	17.8	18.3	18.6	18.7	19.2	19.5	119.529	128.193	124.685	133.563	139.061	140.922	150.446	156.335
31	Betula maximowicziana	Betulaceae	407	18.8	19.5	19.7	20.3	20.3	20.3	21.7	22.3	142.798	156.335	160.334	172.683	172.683	172.683	203.571	217.708
32	Betula maximowicziana	Betulaceae	360	23.2	24	23.8	24.5	25	25.9	27.1	27.9	239.934	260.728	255.438	274.223	288.104	314.064	350.64	376.277
33	Betula maximowicziana	Betulaceae	400	17.5	17.7	17.8	18.3	18.3	18.7	18.8	19	119.529	122.952	124.685	133.563	133.563	140.922	142.798	146.593
34	Betula maximowicziana	Betulaceae	535	9.7	9.8	9.7	10	10.1	9.9	10.1	10.1	27.48	28.188	27.48	29.639	30.381	28.908	30.381	30.381
35	Betula maximowicziana	Betulaceae	438	16.7	17.1	16.9	17.5	17.8	18.2	18.9	18	106.4	112.853	109.598	119.529	124.685	131.759	144.688	128.193
36	Betula maximowicziana	Betulaceae	528	18.4	18.8	18.4	18.8	19.2	19.1	18.8	18.9	135.381	142.798	135.381	142.798	150.446	148.513	142.798	144.688
37	Betula maximowicziana	Betulaceae	380	13.7	13.9	13.9	14.3	14.2	14.6	14.9	15.4	64.952	67.344	67.344	72.283	71.029	76.125	80.086	86.954
38	Betula maximowicziana	Betulaceae	348	21.4	22.1	22.3	22.5	23	23.7	24.4	24.8	196.706	212.935	217.708	222.541	234.889	252.816	271.493	282.505
39	Betula maximowicziana	Betulaceae	485	15.8	16.1	16.1	16.4	16.5	16.3	16.5	16.5	92.691	97.137	97.137	101.706	103.257	100.17	103.257	103.257
40	Betula maximowicziana	Betulaceae	545	12.1	12.3	12.5	12.5	12.6	12.7	12.9	13.1	47.646	49.635	51.673	51.673	52.71	53.76	55.898	58.085
41	Betula maximowicziana	Betulaceae	359	12.3	12.6	12.3	12.5	12.8	13	13.2	13.4	49.635	52.71	49.635	51.673	54.823	56.985	59.198	61.461
42	Betula maximowicziana	Betulaceae	421	16.7	17	17	17.2	17.6	17.5	17.8	18	106.4	111.218	111.218	114.501	121.234	119.529	124.685	128.193
43	Betula maximowicziana	Betulaceae	554	11.9	12	11.8	11.9	12.1	11.9	11.8	11.9	45.706	46.67	44.755	45.706	47.646	45.706	44.755	45.706
44	Betula maximowicziana	Betulaceae	536	19.1	19.5	19.5	20.1	20.4	20.4	20.9	21	148.513	156.335	156.335	168.508	174.792	174.792	185.563	187.762
45	Betula maximowicziana	Betulaceae	519	18.4	18.8	19	19.2	19.7	19.9	20.1	20.1	135.381	142.798	146.593	150.446	160.334	164.391	168.508	168.508
46	Betula maximowicziana	Betulaceae	431	12.9	12.9	13	13	13.4	13.6	13.2	13.4	55.898	55.898	56.985	56.985	61.461	63.776	59.198	61.461
47	Betula maximowicziana	Betulaceae	457	23.1	24.2	24.2	24.9	25.4	26	26.6	26.7	237.404	266.08	266.08	285.297	299.486	317.026	335.127	338.198
48	Betula maximowicziana	Betulaceae	542	19.8	19.3	19.2	19.5	19.7	19.6	19.9	20.3	162.355	152.395	150.446	156.335	160.334	158.327	164.391	172.683
49	Betula maximowicziana	Betulaceae	328	26.4	27.1	27.1	27.5	28.4	29.2	30	30.7	329.031	350.64	350.64	363.333	392.81	420.082	448.365	473.943
50	Betula maximowicziana	Betulaceae	429	21.4	22	21.7	22.3	22.8	23	23.3	23.8	196.706	210.571	203.571	217.708	229.904	234.889	242.48	255.438
51	Betula maximowicziana	Betulaceae	471	17.2	17.9	18	18.6	18.8	19	19.1	19.3	114.501	126.432	128.193	139.061	142.798	146.593	148.513	152.395
52	Betula maximowicziana	Betulaceae	484	13.7	13.8	14	14.2	14.7	14.3	14.5	14.6	64.952	66.142	68.559	71.029	77.432	72.283	74.831	76.125
53	Betula maximowicziana	Betulaceae	344	19.5	19.7	19.6	20.1	20.6	20.9	21.4	21.7	156.335	160.334	158.327	168.508	179.056	185.563	196.706	203.571
54	Betula maximowicziana	Betulaceae	366	16.3	16.5	16.5	17	17.5	17.8	18.5	19.1	100.17	103.257	103.257	111.218	119.529	124.685	137.214	148.513
55	Betula maximowicziana	Betulaceae	311	11.1	11.1	11.1	11.1	11.2	11.2	11.4	11.7	38.428	38.428	38.428	38.428	39.296	39.296	41.068	43.815
56	Betula maximowicziana	Betulaceae	533	11.6	11.6	11.6	11.6	11.6	11.6	11.6	11.6	42.887	42.887	42.887	42.887	42.887	42.887	42.887	42.887
57	Betula maximowicziana	Betulaceae	531	20.3	20.9	20.8	21.1	21.5	21.8	21.9	22.1	172.683	185.563	183.379	189.975	198.979	205.889	208.223	212.935
58	Betula maximowicziana	Betulaceae	393	15.4	15.7	15.7	16.2	16.3	16.5	16.9	17.2	86.954	91.237	91.237	98.646	100.17	103.257	109.598	114.501
59	Betula maximowicziana	Betulaceae	488	15	15.4	15.5	15.6	15.6	15.7	16.2	16.3	81.433	86.954	88.368	89.796	89.796	91.237	98.646	100.17
60	Betula maximowicziana	Betulaceae	315	13.9	14	14.1	14.3	14.6	14.7	14.9	15	67.344	68.559	69.788	72.283	76.125	77.432	80.086	81.433
61	Betula maximowicziana	Betulaceae	541	16.4	16.9	17	17.4	17.6	17.9	18.4	18.8	101.706	109.598	111.218	117.839	121.234	126.432	135.381	142.798
62	Betula maximowicziana	Betulaceae	538	11	11.1	10.7	11.1	11.3	11.3	11.6	11.7	37.571	38.428	35.071	38.428	40.176	40.176	42.887	43.815
63	Betula maximowicziana	Betulaceae	435	18.1	18.3	18.2	18.8	19.1	18.9	18.9	19.1	129.969	133.563	131.759	142.798	148.513	144.688	144.688	148.513
64	Betula maximowicziana	Betulaceae	549	10.1	10.1	10	10	10.1	10	10.1	10.1	30.381	30.381	29.639	29.639	30.381	29.639	30.381	30.381
65	Betula maximowicziana	Betulaceae	511	20.8	21	20.6	21.5	22.2	22.2	22.8	22.9	183.379	187.762	179.056	198.979	215.314	215.314	229.904	232.389
66	Betula platyphylla	Betulaceae	350	20.8	21.2	21.1	21.5	22	22.3	22.6	22.9	165.75	173.726	171.712	179.85	190.328	196.778	203.351	210.048
67	Betula platyphylla	Betulaceae	556	20.4	21.1	21.1	21.6	21.8	22.5	22.4	22.7	157.989	171.712	171.712	181.919	186.096	201.147	198.956	205.57
68	Betula platyphylla	Betulaceae	321	17.1	17.4	17	17.3	17.7	17.6	17.7	17.9	102.004	106.511	100.527	104.996	111.133	109.579	111.133	114.278
69	Betula platyphylla	Betulaceae	448	26.4	27.1	27.2	27.5	27.6	28.2	28.5	28.8	297.4	316.932	319.778	328.404	331.308	349.027	358.079	367.258
70	Betula platyphylla	Betulaceae	490	22.5	22.8	23.2	23.3	23.5	24.1	24.1	24.4	201.147	207.802	216.868	219.169	223.813	238.075	238.075	245.393
71	Kalopanax pictus	Araliaceae	522	14.2	14.4	14.4	14.9	15.1	14.7	15.3	15.6	64.16	66.438	66.438	72.341	74.786	69.944	77.28	81.112
72	Kalopanax pictus	Araliaceae	356	11.4	11.8	11.5	11.8	12.4	12.1	12.6	12.7	37.096	40.426	37.913	40.426	45.75	43.039	47.613	48.561
73	Kalopanax pictus	Araliaceae	521	12.2	12.2	12.1	12.6	13.1	13.6	13.2	13.4	43.931	43.931	43.039	47.613	52.468	57.608	53.473	55.518
74	Kalopanax pictus	Araliaceae	373	17.8	18.1	18.3	18.8	19.2	20	20.4	20.3	112.627	117.4	120.646	128.988	135.897	150.346	157.888	155.983
75	Magnolia obovata	Magnoliaceae	402	10.6	10.6	10.5	10.7	11	10.8	10.8	10.8	28.752	28.752	28.082	29.432	31.53	30.122	30.122	30.122
76	Magnolia obovata	Magnoliaceae	487	5.7	5.2	5.7	5.9	6.2	7	6.3	6.5	6.274	5.037	6.274	6.816	7.684	10.321	7.987	8.616
77	Magnolia obovata	Magnoliaceae	544	11.1	11.4	11.2	11.6	11.5	11.5	11.6	11.7	32.249	34.465	32.978	35.992	35.223	35.223	35.992	36.77
78	Magnolia obovata	Magnoliaceae	388	9.6	10	9.5	9.8	9.8	9.9	9.8	9.8	22.476	24.874	21.899	23.656	23.656	24.26	23.656	23.656
79	Magnolia obovata	Magnoliaceae	502	6.3	6.7	6.5	6.6	6.5	6.8	6.8	6.8	7.987	9.275	8.616	8.942	8.616	9.616	9.616	9.616
80	Magnolia obovata	Magnoliaceae	428	7.4	7.5	7.3	7.3	7.9	7.1	7.6	7.7	11.824	12.22	11.436	11.436	13.883	10.685	12.623	13.035
81	Populus sieboldii	Salicaceae	491	13.4	13.7	13.9	14	13.8	14	14	14.3	46.703	49.356	51.173	52.097	50.26	52.097	52.097	54.926
82	Prunus sargentii	Rosaceae	433	12.7	13.2	13.4	13.7	14	14.3	14.7	15	51.38	56.576	58.74	62.076	65.523	69.082	74.003	77.826
83	Quercus crispula	Fagaceae	304	7.2	7.1	7.2	7.4	7.5	7.6	7.6	7.8	14.484	13.997	14.484	15.49	16.008	16.537	16.537	17.626
84	Quercus crispula	Fagaceae	340	14.8	14.6	14.4	14.7	15.1	15.9	16.6	17.4	86.58	83.691	80.861	85.128	91.022	103.518	115.24	129.551
85	Quercus crispula	Fagaceae	357	13.4	13.9	13.5	14.1	14.5	14.7	15.6	16.3	67.57	74.038	68.836	76.724	82.269	85.128	98.721	110.126
86	Quercus crispula	Fagaceae	412	7.3	7.8	7.4	7.6	7.9	8.2	8.7	9	14.982	17.626	15.49	16.537	18.187	19.936	23.072	25.091
87	Quercus crispula	Fagaceae	303	9.1	9.8	9.8	9.8	10.1	10	10.2	10.7	25.787	30.99	30.99	30.99	33.401	32.585	34.229	38.557
88	Quercus crispula	Fagaceae	458	26.1	27.2	27.5	28	28.9	28.6	29.1	29.9	351.81	388.954	399.445	417.276	450.461	439.244	458.027	488.982
89	Quercus crispula	Fagaceae	416	10.9	11.7	12	12.5	13.2	14.1	15.6	16.5	40.376	48.17	51.309	56.809	65.082	76.724	98.721	113.52
90	Quercus crispula	Fagaceae	305	23.7	24.1	24.4	25.5	26.4	26.8	27.4	28	277.944	289.576	298.478	332.424	361.734	375.206	395.931	417.276
91	Quercus crispula	Fagaceae	474	8.5	8.8	8.9	8.9	8.8	8.9	9	9.1	21.784	23.734	24.407	24.407	23.734	24.407	25.091	25.787
92	Quercus crispula	Fagaceae	463	6.9	6.9	6.9	7	7.1	7.5	7.7	8	13.054	13.054	13.054	13.521	13.997	16.008	17.076	18.759
93	Quercus crispula	Fagaceae	451	22.7	23.4	23.9	24.4	25.5	26.6	26.6	28	250.039	269.396	283.726	298.478	332.424	368.436	368.436	417.276
94	Quercus crispula	Fagaceae	411	9.1	9.2	9.5	9.7	10.2	10.9	11.7	12.6	25.787	26.495	28.689	30.211	34.229	40.376	48.17	57.95
95	Quercus crispula	Fagaceae	437	18.2	18.4	18.2	18.5	19.1	19.4	20	20.3	144.854	148.837	144.854	150.852	163.274	169.7	182.985	189.846
96	Quercus crispula	Fagaceae	495	23.1	23.4	23.7	24.4	25	26.2	25.8	26.4	261	269.396	277.944	298.478	316.739	355.101	342.04	361.734
97	Quercus crispula	Fagaceae	347	6.9	7.5	7.8	8.2	8.4	8.9	9.5	10.2	13.054	16.008	17.626	19.936	21.157	24.407	28.689	34.229
98	Quercus crispula	Fagaceae	465	24.6	25.6	25.7	26.5	27	27.5	28.3	29.1	304.497	335.612	338.818	365.076	382.046	399.445	428.182	458.027
99	Quercus crispula	Fagaceae	442	11.8	12.1	11.9	12	12.2	12.5	13.1	13.7	49.203	52.382	50.249	51.309	53.468	56.809	63.859	71.408
100	Quercus crispula	Fagaceae	547	17.7	18.5	18.4	19.1	19.6	19.8	20.5	21.1	135.173	150.852	148.837	163.274	174.064	178.492	194.501	208.857
101	Quercus crispula	Fagaceae	398	14.8	15.5	15.1	15.6	16.2	16.9	18	18.9	86.58	97.151	91.022	98.721	108.451	120.492	140.935	159.069
102	Quercus crispula	Fagaceae	477	25.8	26.3	27.3	28.2	28.4	28.9	29.5	30	342.04	358.409	392.434	424.53	431.852	450.461	473.365	492.929
103	Quercus crispula	Fagaceae	330	13.3	13.7	13.8	14.2	15.1	15.7	16.5	17.5	66.319	71.408	72.716	78.089	91.022	100.305	113.52	131.41
104	Quercus crispula	Fagaceae	308	21	21.6	22.1	22.6	23.5	23.7	24.3	25	206.424	221.272	234.099	247.341	272.228	277.944	295.494	316.739
105	Quercus crispula	Fagaceae	499	13.4	13.5	13.5	14	14.5	15.5	16.1	17.1	67.57	68.836	68.836	75.374	82.269	97.151	106.792	124.069
106	Quercus crispula	Fagaceae	532	6.3	6.4	6.5	6.8	7	7.5	7.7	7.9	10.464	10.871	11.288	12.598	13.521	16.008	17.076	18.187
107	Quercus crispula	Fagaceae	455	26.6	27.2	27.4	28.2	29.1	29.7	30.2	31	368.436	388.954	395.931	424.53	458.027	481.139	500.876	533.362
108	Quercus crispula	Fagaceae	476	12.2	12.3	12	12.2	12.5	12.5	12.4	12.7	53.468	54.568	51.309	53.468	56.809	56.809	55.682	59.104
109	Quercus crispula	Fagaceae	450	15.7	15.9	15.9	16	16.3	16.2	16.7	16.9	100.305	103.518	103.518	105.148	110.126	108.451	116.975	120.492
110	Quercus crispula	Fagaceae	561	5.3	5.9	5.8	6	6.3	6.6	6.8	7	6.905	8.93	8.57	9.299	10.464	11.714	12.598	13.521
111	Quercus crispula	Fagaceae	530	22.9	24.6	24.5	25	26.3	26.3	26.9	27.5	255.486	304.497	301.479	316.739	358.409	358.409	378.617	399.445
112	Quercus crispula	Fagaceae	466	18	18.6	18.9	19.2	19.7	20	20.4	20.9	140.935	152.882	159.069	165.4	176.27	182.985	192.165	204.007
113	Quercus crispula	Fagaceae	562	7.3	7.6	7.7	8.2	8.5	9	9.4	9.7	14.982	16.537	17.076	19.936	21.784	25.091	27.945	30.211
114	Quercus crispula	Fagaceae	498	20.6	21	21.6	22	23	23	23.4	23.8	196.853	206.424	221.272	231.501	258.235	258.235	269.396	280.826
115	Sorbus alnifolia	Rosaceae	439	18	18.3	18.2	18.9	19.3	19.9	20.5	21.2	132.131	137.665	135.805	149.132	157.075	169.44	182.35	198.107
116	Sorbus alnifolia	Rosaceae	453	13.8	14	13.9	13.9	14.2	14.2	14.3	14.5	68.173	70.665	69.412	69.412	73.21	73.21	74.503	77.13
117	Sorbus alnifolia	Rosaceae	510	15.6	16.1	16.2	16.7	17	17.2	17.5	18	92.553	100.12	101.676	109.668	114.634	118.017	123.2	132.131
118	Sorbus alnifolia	Rosaceae	479	7.8	7.7	7.9	8.2	8.5	8.9	9.2	9.7	16.525	16.009	17.051	18.69	20.423	22.882	24.84	28.324
119	Sorbus alnifolia	Rosaceae	508	16.9	17.3	17.3	18.2	18.2	18.1	18.3	18.3	112.964	119.731	119.731	135.805	135.805	133.96	137.665	137.665
120	Sorbus alnifolia	Rosaceae	454	17.6	17.6	17.8	18.2	18.7	19.2	19	19.3	124.957	124.957	128.515	135.805	145.25	155.067	151.095	157.075
121	Sorbus alnifolia	Rosaceae	456	15.1	15.6	15.4	15.5	16.1	15.7	16.1	16.3	85.336	92.553	89.625	91.082	100.12	94.039	100.12	103.246
122	Swida controversa	Cornaceae	301	10	10.2	10.3	10.3	10.4	10.4	10.5	10.5	28.755	30.206	30.947	30.947	31.7	31.7	32.464	32.464
123	Swida controversa	Cornaceae	317	6.6	7	6.7	6.9	7.1	7	7.1	7.2	10.337	11.931	10.723	11.52	12.352	11.931	12.352	12.782
124	Swida controversa	Cornaceae	375	13.1	13.4	13.2	13.5	13.5	13.7	14	14.2	56.352	59.628	57.432	60.744	60.744	63.015	66.514	68.91
125	Swida controversa	Cornaceae	358	15.1	15.7	15.6	16	15.9	16.1	16.3	16.7	80.323	88.515	87.116	92.788	91.35	94.239	97.181	103.225
126	Swida controversa	Cornaceae	334	17.4	17.8	17.7	17.9	18	18	18.2	18.4	114.323	120.965	119.284	122.66	124.369	124.369	127.827	131.342
127	Swida controversa	Cornaceae	324	10	10.2	10.2	10.3	10.6	10.6	11	11.3	28.755	30.206	30.206	30.947	33.239	33.239	36.45	38.977
128	Swida controversa	Cornaceae	341	9.6	9.8	9.6	9.8	9.9	10	10.2	10.5	25.983	27.347	25.983	27.347	28.046	28.755	30.206	32.464
129	Swida controversa	Cornaceae	323	14	14.2	14.5	14.2	14.3	14.4	14.5	14.6	66.514	68.91	72.599	68.91	70.127	71.356	72.599	73.854
130	Swida controversa	Cornaceae	512	11.9	12	11.9	12	12	12.3	12.1	12	44.343	45.278	44.343	45.278	45.278	48.154	46.225	45.278
131	Tilia japonica	Tiliaceae	459	10.5	10.6	10.5	10.5	10.9	11	10.6	10.5	26.45	27.082	26.45	26.45	29.03	29.698	27.082	26.45
132	Tilia japonica	Tiliaceae	309	8.6	8.8	9.3	9.4	9.8	10.2	10.5	10.9	16.122	17.064	19.567	20.093	22.282	24.61	26.45	29.03
133	Tilia japonica	Tiliaceae	310	6.8	7.2	7.5	7.8	8.1	8.4	8.5	8.7	9.057	10.414	11.51	12.673	13.907	15.211	15.662	16.589
134	Tilia japonica	Tiliaceae	501	8	8.5	8.8	9	9.6	10	10.6	11.1	13.488	15.662	17.064	18.04	21.17	23.428	27.082	30.375
135	Tilia japonica	Tiliaceae	460	10.6	10.8	11	11.3	11.7	11.4	11.9	11.6	27.082	28.372	29.698	31.757	34.634	32.462	36.129	33.9
136	Tilia japonica	Tiliaceae	461	9.1	9.2	9.4	9.6	10	10	10.3	10.4	18.541	19.049	20.093	21.17	23.428	23.428	25.215	25.828
137	Tilia japonica	Tiliaceae	392	13.1	13.5	13	13.2	13.4	13.7	13.8	14	45.914	49.492	45.044	46.793	48.582	51.342	52.282	54.193
138	Tilia japonica	Tiliaceae	551	5.8	5.9	6.1	6.2	6.6	7	7.6	8	6.162	6.42	6.958	7.237	8.423	9.721	11.89	13.488
139	Tilia japonica	Tiliaceae	391	13.6	13.9	13.9	14.4	14.7	15.1	15.5	15.9	50.412	53.232	53.232	58.138	61.206	65.444	69.851	74.429
140	Tilia japonica	Tiliaceae	500	6.9	6.8	7	7	7.3	7	8.3	8.1	9.386	9.057	9.721	9.721	10.772	9.721	14.769	13.907
141	Tilia japonica	Tiliaceae	525	8.2	8.4	8.9	9.5	10	11.3	11.1	12.3	14.334	15.211	17.548	20.627	23.428	31.757	30.375	39.234
