# Supplementary material for: A New Model for Size-Dependent Tree Growth in Forests
Source: PLoS One. 2016 Apr 1;11(4):e0152219. doi: 10.1371/journal.pone.0152219 (PMC4817984; doi:10.1371/journal.pone.0152219)
Supplement: S3 Table — Tree species name (Species), family name (Family), tree id (Tree.Number), diameter at breast height in year 19XY (DXY), tree height in year 19XY (HXY), and tree aboveground biomass in year 19XY (WAXY). (ZIP) [file pone.0152219.s004.zip › S7/P10.csv]

	Species	Family	Tree.Number	D73	D75	D77	D79	D81	D83	D85	D87	WA73	WA75	WA77	WA79	WA81	WA83	WA85	WA87
1	Abies sachalinensis	Pinaceae	580	6.5	6.4	6.5	6.7	6.9	7.2	7.4	7.5	7.777	7.49	7.777	8.372	8.994	9.979	10.672	11.029
2	Abies sachalinensis	Pinaceae	788	8.5	8.7	9.2	9.4	9.8	10.5	11.1	11.7	15.009	15.896	18.254	19.254	21.352	25.346	29.107	33.188
3	Acer japonicum	Aceraceae	694	8.5	8.6	8.6	8.8	8.9	9.1	9.3	9.5	21.128	21.747	21.747	23.019	23.671	25.01	26.395	27.825
4	Acer japonicum	Aceraceae	596	11.8	11.6	11.6	11.8	12	12.4	12.5	12.7	47.721	45.73	45.73	47.721	49.764	54.005	55.098	57.324
5	Acer japonicum	Aceraceae	591	10.7	10.8	11.1	11.3	11.5	11.7	11.9	12.2	37.396	38.272	40.975	42.839	44.753	46.719	48.736	51.858
6	Acer japonicum	Aceraceae	796	13.5	13.7	13.8	14.1	14.5	14.7	15.1	15.4	66.762	69.258	70.526	74.413	79.791	82.564	88.281	92.717
7	Acer japonicum	Aceraceae	605	10	9.8	9.8	9.8	10	10.2	10.3	10.3	31.604	30.057	30.057	30.057	31.604	33.198	34.013	34.013
8	Acer japonicum	Aceraceae	606	11.2	11.2	11.2	11.2	11.3	11.5	11.5	11.6	41.9	41.9	41.9	41.9	42.839	44.753	44.753	45.73
9	Acer japonicum	Aceraceae	797	11.5	11.7	11.9	12.1	12.4	12.5	12.8	13.1	44.753	46.719	48.736	50.804	54.005	55.098	58.456	61.935
10	Acer japonicum	Aceraceae	559	10.2	10.2	10.3	10.1	10.2	10.1	10.2	10.3	33.198	33.198	34.013	32.395	33.198	32.395	33.198	34.013
11	Acer japonicum	Aceraceae	773	9.7	9.7	10	10.2	10.5	10.3	11	11.3	29.301	29.301	31.604	33.198	35.68	34.013	40.061	42.839
12	Acer japonicum	Aceraceae	600	9.4	9.3	9.3	9.3	9.6	9.5	9.7	9.6	27.104	26.395	26.395	26.395	28.557	27.825	29.301	28.557
13	Acer japonicum	Aceraceae	620	9.5	9.4	9.5	9.8	10	10.4	10.4	10.8	27.825	27.104	27.825	30.057	31.604	34.841	34.841	38.272
14	Acer japonicum	Aceraceae	795	6.1	6.3	6.2	6.4	6.9	6.8	7	8.5	9.386	10.148	9.763	10.543	12.661	12.218	13.113	21.128
15	Acer japonicum	Aceraceae	604	10	10	10.2	10	10.2	10.4	10.5	10.6	31.604	31.604	33.198	31.604	33.198	34.841	35.68	36.532
16	Acer japonicum	Aceraceae	621	10.4	10.4	10.4	10.7	10.8	11	11	11.3	34.841	34.841	34.841	37.396	38.272	40.061	40.061	42.839
17	Acer japonicum	Aceraceae	693	10.8	10.8	11.3	11.3	11.5	11.7	12.1	12.4	38.272	38.272	42.839	42.839	44.753	46.719	50.804	54.005
18	Acer japonicum	Aceraceae	598	9.5	9.2	9.3	9.4	9.6	9.7	9.8	10.4	27.825	25.697	26.395	27.104	28.557	29.301	30.057	34.841
19	Acer japonicum	Aceraceae	713	9.5	9.8	9.6	9.7	10	10.3	10.3	10.5	27.825	30.057	28.557	29.301	31.604	34.013	34.013	35.68
20	Acer japonicum	Aceraceae	806	12.4	12.5	12.9	13.2	13.3	13.7	13.9	14.3	54.005	55.098	59.603	63.122	64.322	69.258	71.808	77.074
21	Acer japonicum	Aceraceae	601	9.8	9.8	9.8	10	10	10.1	10.1	9.9	30.057	30.057	30.057	31.604	31.604	32.395	32.395	30.824
22	Acer japonicum	Aceraceae	557	9.3	9.4	9.4	9.3	9.5	9.5	9.1	9.6	26.395	27.104	27.104	26.395	27.825	27.825	25.01	28.557
23	Acer japonicum	Aceraceae	516	8.8	8.9	9	9.1	9.1	9.4	9.5	9.7	23.019	23.671	24.335	25.01	25.01	27.104	27.825	29.301
24	Acer mono	Aceraceae	755	10.3	10.5	11.3	11.9	12.3	13.2	13.8	14.6	33.26	34.889	41.889	47.656	51.752	61.722	68.963	79.372
25	Acer mono	Aceraceae	665	16.7	17.2	17.3	17.8	18.4	18.7	19.2	19.5	110.937	119.384	121.117	130.002	141.154	146.932	156.862	163.002
26	Acer mono	Aceraceae	504	21.5	21.8	22.6	23.5	23.6	23.5	23.9	24.5	207.465	214.67	234.574	258.177	260.879	258.177	269.081	285.917
27	Acer mono	Aceraceae	786	10.3	10.3	10.4	10.8	11	11	11.2	11.3	33.26	33.26	34.069	37.423	39.173	39.173	40.972	41.889
28	Acer mono	Aceraceae	583	6	5.6	5.8	6.1	6.2	6.5	6.6	6.9	8.819	7.47	8.127	9.178	9.546	10.705	11.11	12.38
29	Acer mono	Aceraceae	579	9	9	9.2	9.2	9.3	9.5	9.5	9.5	23.796	23.796	25.127	25.127	25.809	27.208	27.208	27.208
30	Acer mono	Aceraceae	634	10.7	10.9	11.1	11.3	11.6	11.7	11.8	12.5	36.567	38.292	40.066	41.889	44.716	45.683	46.663	53.877
31	Acer mono	Aceraceae	508	5.6	5.7	6	6	6.2	6.4	6.6	6.6	7.47	7.795	8.819	8.819	9.546	10.31	11.11	11.11
32	Acer mono	Aceraceae	539	9.2	9	9.1	9.2	9.4	9.7	9.1	9.8	25.127	23.796	24.456	25.127	26.503	28.652	24.456	29.391
33	Acer mono	Aceraceae	783	8.9	9	9.2	9.6	9.7	10.2	10.5	10.8	23.147	23.796	25.127	27.924	28.652	32.462	34.889	37.423
34	Acer mono	Aceraceae	525	6.8	6.9	7	7.5	7.7	8	8.5	9.1	11.947	12.38	12.823	15.182	16.195	17.791	20.66	24.456
35	Acer mono	Aceraceae	704	6.4	6.5	7	7.2	7.3	7.9	8.2	8.5	10.31	10.705	12.823	13.737	14.208	17.249	18.907	20.66
36	Acer mono	Aceraceae	777	13.4	13.4	13.8	14	14	14.4	14.4	14.7	64.082	64.082	68.963	71.483	71.483	76.687	76.687	80.734
37	Acer mono	Aceraceae	574	6.2	6	6.2	6.5	6.6	6.6	6.7	6.8	9.546	8.819	9.546	10.705	11.11	11.11	11.524	11.947
38	Acer mono	Aceraceae	725	9.2	9.3	9.4	9.5	9.7	10.1	10.4	10.9	25.127	25.809	26.503	27.208	28.652	31.677	34.069	38.292
39	Acer mono	Aceraceae	551	6.5	6.6	7	7	7	7.4	7.5	8	10.705	11.11	12.823	12.823	12.823	14.69	15.182	17.791
40	Acer mono	Aceraceae	592	15.7	15.7	15.5	15.7	15.7	15.8	15.7	15.7	95.127	95.127	92.137	95.127	95.127	96.644	95.127	95.127
41	Alnus hirsuta	Betulaceae	617	14.5	15	15.1	15.4	15.6	15.9	16.2	16.4	62.149	67.632	68.762	72.218	74.578	78.202	81.929	84.47
42	Alnus hirsuta	Betulaceae	647	28.5	29.3	29.2	29.6	29.8	29.6	29.8	30.1	329.024	351.78	348.889	360.529	366.428	360.529	366.428	375.374
43	Alnus hirsuta	Betulaceae	775	35.7	36	36.4	37.1	37.7	38	38.3	38.7	564.136	575.414	590.637	617.783	641.563	653.63	665.816	682.246
44	Alnus hirsuta	Betulaceae	566	33.2	33.4	33.4	34.9	34.9	34	34.1	34.2	474.759	481.606	481.606	534.639	534.639	502.463	505.985	509.521
45	Alnus hirsuta	Betulaceae	506	27	28.1	29	29.3	29.6	29.7	30.2	30	288.613	317.961	343.148	351.78	360.529	363.472	378.383	372.379
46	Alnus hirsuta	Betulaceae	716	22.7	22.9	23.3	23.1	23.3	23.5	23.2	23.4	188.89	193.005	201.386	197.17	201.386	205.653	199.272	203.513
47	Betula ermanii	Betulaceae	537	17	17.4	17.6	18.3	18.2	18.6	19.1	19.3	109.348	115.858	119.195	131.317	129.543	136.722	146.015	149.832
48	Betula ermanii	Betulaceae	758	7.9	9	8.3	8.7	9.2	10	10.6	10.9	16.265	22.439	18.37	20.634	23.694	29.141	33.685	36.109
49	Betula maximowicziana	Betulaceae	560	16.7	17	17.6	17.6	17.9	17.7	17.9	18	106.4	111.218	121.234	121.234	126.432	122.952	126.432	128.193
50	Betula maximowicziana	Betulaceae	653	21.4	21.8	21.8	22.2	23	23.2	23.7	24.4	196.706	205.889	205.889	215.314	234.889	239.934	252.816	271.493
51	Betula maximowicziana	Betulaceae	805	15.9	16.1	16.4	16.9	16.8	17	17.4	17.6	94.16	97.137	101.706	109.598	107.992	111.218	117.839	121.234
52	Betula maximowicziana	Betulaceae	575	13.2	13.5	13.6	13.8	14.2	14.1	13.8	13.8	59.198	62.612	63.776	66.142	71.029	69.788	66.142	66.142
53	Betula maximowicziana	Betulaceae	729	21.8	22.1	22.3	22.9	23.8	24.1	25.7	25.7	205.889	212.935	217.708	232.389	255.438	263.396	308.186	308.186
54	Betula maximowicziana	Betulaceae	698	15	15	15.4	15.5	15.5	15.5	15.7	15.9	81.433	81.433	86.954	88.368	88.368	88.368	91.237	94.16
55	Betula maximowicziana	Betulaceae	661	16.8	17.2	17.5	18.1	18.2	18.2	18.1	18	107.992	114.501	119.529	129.969	131.759	131.759	129.969	128.193
56	Betula maximowicziana	Betulaceae	742	20.2	20.5	20.8	21.4	21.6	22	22.2	22.5	170.588	176.917	183.379	196.706	201.268	210.571	215.314	222.541
57	Betula maximowicziana	Betulaceae	804	10.5	10.3	10.3	10.6	10.3	10.4	10.4	10.3	33.462	31.899	31.899	34.261	31.899	32.675	32.675	31.899
58	Betula maximowicziana	Betulaceae	593	20.5	20.7	21	21.4	21.7	21.7	22	22.2	176.917	181.21	187.762	196.706	203.571	203.571	210.571	215.314
59	Betula maximowicziana	Betulaceae	561	21.1	21.3	22.3	22.2	22.5	23	23.3	23.5	189.975	194.447	217.708	215.314	222.541	234.889	242.48	247.617
60	Betula maximowicziana	Betulaceae	640	12.5	12.7	12.8	13	13	13	13	13	51.673	53.76	54.823	56.985	56.985	56.985	56.985	56.985
61	Betula maximowicziana	Betulaceae	753	16.3	16.2	16.4	16.6	16.8	16.7	16.7	16.9	100.17	98.646	101.706	104.822	107.992	106.4	106.4	109.598
62	Betula maximowicziana	Betulaceae	733	20	20.3	20.7	21.4	22.3	22.3	23.1	23.7	166.442	172.683	181.21	196.706	217.708	217.708	237.404	252.816
63	Betula maximowicziana	Betulaceae	681	11.9	12	11.7	12.1	12	12	12.1	12.1	45.706	46.67	43.815	47.646	46.67	46.67	47.646	47.646
64	Betula maximowicziana	Betulaceae	644	11.3	11.3	11.3	11.5	11.5	11.4	11.5	11.5	40.176	40.176	40.176	41.972	41.972	41.068	41.972	41.972
65	Betula maximowicziana	Betulaceae	651	13.3	13.4	13.3	13.5	13.6	13.8	13.8	13.8	60.323	61.461	60.323	62.612	63.776	66.142	66.142	66.142
66	Betula maximowicziana	Betulaceae	763	27.4	27.8	28.3	28.9	29.6	30	30.3	31.2	360.136	373.017	389.472	409.737	434.097	448.365	459.232	492.688
67	Betula maximowicziana	Betulaceae	540	16.8	17	17.6	18.1	18.5	18.4	18.7	18.5	107.992	111.218	121.234	129.969	137.214	135.381	140.922	137.214
68	Betula maximowicziana	Betulaceae	558	16.6	17.1	17.4	17.4	17.7	17.7	18	18	104.822	112.853	117.839	117.839	122.952	122.952	128.193	128.193
69	Betula maximowicziana	Betulaceae	709	10.5	10.4	10.5	10.4	10.8	10.5	10.7	10.8	33.462	32.675	33.462	32.675	35.893	33.462	35.071	35.893
70	Betula maximowicziana	Betulaceae	752	21.2	22	22.5	23	23.8	24.1	24.4	25	192.204	210.571	222.541	234.889	255.438	263.396	271.493	288.104
71	Betula maximowicziana	Betulaceae	607	18.5	19	19.5	19.9	20.3	20.6	21.1	21.5	137.214	146.593	156.335	164.391	172.683	179.056	189.975	198.979
72	Betula maximowicziana	Betulaceae	676	12.1	11.5	11.3	11.8	11.7	11.6	11.7	11.8	47.646	41.972	40.176	44.755	43.815	42.887	43.815	44.755
73	Betula maximowicziana	Betulaceae	791	17.7	18.2	18.5	19.2	20	20.2	20.7	20.9	122.952	131.759	137.214	150.446	166.442	170.588	181.21	185.563
74	Betula maximowicziana	Betulaceae	514	23.6	23.8	24.3	24.8	25	25.7	26.2	26.5	250.209	255.438	268.779	282.505	288.104	308.186	322.997	332.071
75	Betula maximowicziana	Betulaceae	723	20.8	21.1	21.5	21.9	22.4	23	23.2	23.7	183.379	189.975	198.979	208.223	220.117	234.889	239.934	252.816
76	Betula maximowicziana	Betulaceae	700	12.3	12.5	12.7	13	13.1	13.2	13.3	13.7	49.635	51.673	53.76	56.985	58.085	59.198	60.323	64.952
77	Betula maximowicziana	Betulaceae	703	15.3	15.4	15.8	15.8	15.9	16	16.3	16.5	85.554	86.954	92.691	92.691	94.16	95.642	100.17	103.257
78	Betula maximowicziana	Betulaceae	638	14	14	14.5	14.8	15.3	15.5	15.5	15.8	68.559	68.559	74.831	78.752	85.554	88.368	88.368	92.691
79	Betula maximowicziana	Betulaceae	697	16.3	16.5	16.6	17	17.1	17.3	17.5	17.7	100.17	103.257	104.822	111.218	112.853	116.163	119.529	122.952
80	Betula maximowicziana	Betulaceae	618	12.2	12.7	13	13	13.2	13.5	12.9	12.6	48.635	53.76	56.985	56.985	59.198	62.612	55.898	52.71
81	Betula maximowicziana	Betulaceae	803	24.3	25.1	25.5	26.3	26.8	27.5	27.6	27.8	268.779	290.926	302.371	326.006	341.285	363.333	366.545	373.017
82	Betula maximowicziana	Betulaceae	749	21.6	22	22.4	22.7	23.1	23	23.2	23.9	201.268	210.571	220.117	227.434	237.404	234.889	239.934	258.075
83	Betula maximowicziana	Betulaceae	741	25.8	26.3	26.7	27.8	28.5	28.7	29.5	30.1	311.118	326.006	338.198	373.017	396.164	402.919	430.57	451.972
84	Betula maximowicziana	Betulaceae	722	10.2	10.3	10.2	10.2	10.3	10.3	10.3	10.3	31.135	31.899	31.135	31.135	31.899	31.899	31.899	31.899
85	Betula maximowicziana	Betulaceae	696	21.2	22	22.2	22.8	23.8	24	24	24.4	192.204	210.571	215.314	229.904	255.438	260.728	260.728	271.493
86	Betula maximowicziana	Betulaceae	764	21.3	21.8	22.4	22.9	23.5	23.9	24.2	24.6	194.447	205.889	220.117	232.389	247.617	258.075	266.08	276.968
87	Betula maximowicziana	Betulaceae	743	17.8	17.8	18.6	18.6	18.7	18.8	19.3	19.8	124.685	124.685	139.061	139.061	140.922	142.798	152.395	162.355
88	Betula maximowicziana	Betulaceae	664	17.2	17.3	17.2	17.4	17.5	17.5	17.6	17.6	114.501	116.163	114.501	117.839	119.529	119.529	121.234	121.234
89	Betula maximowicziana	Betulaceae	793	15	15.2	15.2	15.5	15.9	15.8	16	16.2	81.433	84.167	84.167	88.368	94.16	92.691	95.642	98.646
90	Betula maximowicziana	Betulaceae	724	20.8	21	21.6	21.8	22	22.5	23	23.5	183.379	187.762	201.268	205.889	210.571	222.541	234.889	247.617
91	Betula maximowicziana	Betulaceae	780	21	21.2	21.9	22.8	23.2	23.7	23.9	24.8	187.762	192.204	208.223	229.904	239.934	252.816	258.075	282.505
92	Betula platyphylla	Betulaceae	712	14.6	14.7	14.7	14.6	14.7	14.7	14.7	14.5	68.807	69.988	69.988	68.807	69.988	69.988	69.988	67.637
93	Betula platyphylla	Betulaceae	730	27	27.8	27.8	28.4	29.2	28.8	29.3	29.2	314.099	337.157	337.157	355.047	379.698	367.258	382.843	379.698
94	Betula platyphylla	Betulaceae	736	22.6	23	23.1	23.8	24.6	25	25.3	25.7	203.351	212.308	214.581	230.881	250.342	260.407	268.102	278.559
95	Betula platyphylla	Betulaceae	581	22.2	22.5	22.9	23.8	23.9	24.3	24.7	25.5	194.615	201.147	210.048	230.881	233.265	242.94	252.837	273.303
96	Betula platyphylla	Betulaceae	744	26.7	27.1	27.3	27.4	28	28.3	28.5	28.8	305.686	316.932	322.639	325.515	343.064	352.03	358.079	367.258
97	Betula platyphylla	Betulaceae	787	19.3	19.6	19.6	19.8	20.1	20.1	20.1	20	137.744	143.106	143.106	146.747	152.308	152.308	152.308	150.441
98	Betula platyphylla	Betulaceae	715	24.5	24.6	24.6	24.8	25.6	25.8	26	25.5	247.861	250.342	250.342	255.347	275.924	281.208	286.549	273.303
99	Betula platyphylla	Betulaceae	578	26.8	27	27.3	27.6	27.6	27.5	27.5	27.3	308.476	314.099	322.639	331.308	331.308	328.404	328.404	322.639
100	Betula platyphylla	Betulaceae	628	25.2	25.7	25	26.3	26.1	26.4	26.4	26.7	265.523	278.559	260.407	294.666	289.241	297.4	297.4	305.686
101	Betula platyphylla	Betulaceae	564	8.5	8.5	8.6	8.4	8.7	8.8	8.5	8.8	17.91	17.91	18.435	17.394	18.969	19.513	17.91	19.513
102	Betula platyphylla	Betulaceae	683	25.2	25.6	25.5	26	26.3	26.6	26.8	27.3	265.523	275.924	273.303	286.549	294.666	302.91	308.476	322.639
103	Betula platyphylla	Betulaceae	785	11.4	11.4	11.5	11.4	11.5	11.4	11.5	11.4	37.12	37.12	37.937	37.12	37.937	37.12	37.937	37.12
104	Betula platyphylla	Betulaceae	719	20.4	20.8	20.6	21.2	21.6	21.7	21.8	22	157.989	165.75	161.843	173.726	181.919	184.001	186.096	190.328
105	Betula platyphylla	Betulaceae	682	17.4	17.5	17.5	17.7	17.8	18	18.2	18.6	106.511	108.039	108.039	111.133	112.699	115.87	119.092	125.692
106	Betula platyphylla	Betulaceae	728	22.4	22.4	22.5	22.7	22.6	22.5	22.7	22.5	198.956	198.956	201.147	205.57	203.351	201.147	205.57	201.147
107	Betula platyphylla	Betulaceae	761	29.5	30	30.8	31	31.5	31.4	32.2	32	389.177	405.262	431.741	438.504	455.662	452.202	480.286	473.179
108	Betula platyphylla	Betulaceae	746	24	24.4	24.8	25.2	25.8	26.1	26.5	26.9	235.663	245.393	255.347	265.523	281.208	289.241	300.148	311.28
109	Betula platyphylla	Betulaceae	677	21.5	22.6	22.9	23.3	23.8	23.9	24.1	24.9	179.85	203.351	210.048	219.169	230.881	233.265	238.075	257.87
110	Betula platyphylla	Betulaceae	552	21.3	21.7	22.1	21.9	22.1	22.4	23	23	175.754	184.001	192.465	188.205	192.465	198.956	212.308	212.308
111	Betula platyphylla	Betulaceae	706	24.6	25.2	25.7	26	26.7	27.3	27.3	27.7	250.342	265.523	278.559	286.549	305.686	322.639	322.639	334.225
112	Kalopanax pictus	Araliaceae	747	14	14	14	14.6	14.5	14.6	14.6	15.2	61.929	61.929	61.929	68.763	67.595	68.763	68.763	76.027
113	Kalopanax pictus	Araliaceae	748	17.5	18	18.2	18.4	18.6	18.8	18.6	19.2	107.97	115.796	119.016	122.288	125.612	128.988	125.612	135.897
114	Kalopanax pictus	Araliaceae	772	10.2	10.1	10.3	10.2	10.2	10.4	10.5	10.7	28.124	27.443	28.814	28.124	28.124	29.515	30.226	31.679
115	Kalopanax pictus	Araliaceae	699	14.1	14.4	14.6	14.9	15.2	15.7	16.1	16.4	63.039	66.438	68.763	72.341	76.027	82.413	87.743	91.87
116	Magnolia obovata	Magnoliaceae	545	8.5	8.4	8.5	8.5	8.7	8.7	8.8	8.8	16.629	16.15	16.629	16.629	17.612	17.612	18.117	18.117
117	Magnolia obovata	Magnoliaceae	582	11.5	11.3	11.4	11.5	11.8	11.8	11.9	12	35.223	33.716	34.465	35.223	37.559	37.559	38.358	39.166
118	Phellodendron amurense	Rutaceae	766	19.5	19.7	19.8	20.2	20.2	20	20.6	20.9	130.98	134.33	136.024	142.921	142.921	139.448	150.016	155.467
119	Populus sieboldii	Salicaceae	549	19.6	20	20.6	20.3	20.6	21	21.1	21.3	120.309	126.476	136.061	131.218	136.061	142.676	144.358	147.756
120	Prunus sargentii	Rosaceae	680	17	17.5	17.8	18.3	18.5	19	18.9	19.3	106.293	114.236	119.163	127.648	131.137	140.101	138.281	145.646
121	Prunus sargentii	Rosaceae	679	9	9	9.2	9.6	9.9	10.2	10.4	10.8	21.812	21.812	23.032	25.596	27.628	29.756	31.228	34.303
122	Prunus sargentii	Rosaceae	672	28.4	27.3	28.8	28.9	29.3	30	30.7	30.9	375.414	341.147	388.326	391.591	404.804	428.509	452.954	460.075
123	Prunus sargentii	Rosaceae	714	22.4	22.8	23.4	24	24.3	24.7	25	25.4	210.368	219.722	234.189	249.182	256.876	267.341	275.345	286.223
124	Quercus crispula	Fagaceae	502	5.3	5.4	5.8	5.8	6	6.3	6.4	6.5	6.905	7.22	8.57	8.57	9.299	10.464	10.871	11.288
125	Quercus crispula	Fagaceae	503	11	11.1	11.2	11.1	11.7	11.7	12	12.3	41.305	42.247	43.202	42.247	48.17	48.17	51.309	54.568
126	Quercus crispula	Fagaceae	659	8.5	8.5	8.9	9.3	9.2	9.6	9.5	9.6	21.784	21.784	24.407	27.214	26.495	29.444	28.689	29.444
127	Quercus crispula	Fagaceae	505	7.7	7.7	8.2	8	8.6	8.5	8.8	8.8	17.076	17.076	19.936	18.759	22.422	21.784	23.734	23.734
128	Quercus crispula	Fagaceae	562	11	11.2	11.7	11.6	12.1	12.1	12.4	12.6	41.305	43.202	48.17	47.15	52.382	52.382	55.682	57.95
129	Quercus crispula	Fagaceae	611	7.5	7.9	8	8.5	9	9.3	9.6	10.2	16.008	18.187	18.759	21.784	25.091	27.214	29.444	34.229
130	Quercus crispula	Fagaceae	509	7.4	7.2	7.9	8	7.9	8.1	8.2	8.3	15.49	14.484	18.187	18.759	18.187	19.342	19.936	20.541
131	Quercus crispula	Fagaceae	510	7.3	7.5	7.8	8	8.4	8.4	8.5	8.7	14.982	16.008	17.626	18.759	21.157	21.157	21.784	23.072
132	Quercus crispula	Fagaceae	512	8.4	8.8	9.5	9.8	10.3	10.5	11	11.5	21.157	23.734	28.689	30.99	35.07	36.788	41.305	46.143
133	Quercus crispula	Fagaceae	568	6.4	6.4	6.5	6.9	7.4	7.6	7.9	8.3	10.871	10.871	11.288	13.054	15.49	16.537	18.187	20.541
134	Quercus crispula	Fagaceae	515	17.3	17.5	18.1	18.6	19.5	19.2	19.6	19.8	127.709	131.41	142.887	152.882	171.874	165.4	174.064	178.492
135	Quercus crispula	Fagaceae	570	6.2	6.1	6.2	6.5	6.5	6.6	6.9	6.9	10.066	9.678	10.066	11.288	11.288	11.714	13.054	13.054
136	Quercus crispula	Fagaceae	519	9.2	9.5	10	10.4	11	11.2	11.8	12.5	26.495	28.689	32.585	35.923	41.305	43.202	49.203	56.809
137	Quercus crispula	Fagaceae	520	14.8	15.5	16.3	16.9	17.9	18.1	19.2	20	86.58	97.151	110.126	120.492	138.999	142.887	165.4	182.985
138	Quercus crispula	Fagaceae	622	6.6	6.5	6.9	7.1	7.5	7.7	7.5	7.6	11.714	11.288	13.054	13.997	16.008	17.076	16.008	16.537
139	Quercus crispula	Fagaceae	526	11.3	11.3	11.6	11.8	12.2	12.4	13	13.3	44.169	44.169	47.15	49.203	53.468	55.682	62.649	66.319
140	Quercus crispula	Fagaceae	527	8.2	8.2	8.7	8.6	8.7	8.9	9	8.7	19.936	19.936	23.072	22.422	23.072	24.407	25.091	23.072
141	Quercus crispula	Fagaceae	529	12.3	12.4	12.7	13.2	13.8	13.9	14.2	14.2	54.568	55.682	59.104	65.082	72.716	74.038	78.089	78.089
142	Quercus crispula	Fagaceae	531	7.6	7.8	8	8.2	8.7	8.8	9	9.3	16.537	17.626	18.759	19.936	23.072	23.734	25.091	27.214
143	Quercus crispula	Fagaceae	532	8.1	8.1	8.3	8.6	9	9.1	9.3	9.5	19.342	19.342	20.541	22.422	25.091	25.787	27.214	28.689
144	Quercus crispula	Fagaceae	534	16.8	17.3	17.9	18.5	19.5	20	20	20.7	118.726	127.709	138.999	150.852	171.874	182.985	182.985	199.221
145	Quercus crispula	Fagaceae	535	7.4	7.6	7.5	7.8	8.1	8.2	8.3	8.4	15.49	16.537	16.008	17.626	19.342	19.936	20.541	21.157
146	Quercus crispula	Fagaceae	536	9	9.1	9.3	9.3	9.4	9.5	9.8	10	25.091	25.787	27.214	27.214	27.945	28.689	30.99	32.585
147	Quercus crispula	Fagaceae	584	8	7.7	7.7	7.7	8.1	8.2	8.3	9	18.759	17.076	17.076	17.076	19.342	19.936	20.541	25.091
148	Quercus crispula	Fagaceae	538	7	7.1	7.1	7.5	7.6	7.8	7.8	8	13.521	13.997	13.997	16.008	16.537	17.626	17.626	18.759
149	Quercus crispula	Fagaceae	587	6.3	5.9	6.2	6.2	6.3	6.6	6.7	7	10.464	8.93	10.066	10.066	10.464	11.714	12.151	13.521
150	Quercus crispula	Fagaceae	639	14.2	14.3	14.5	14.7	15.2	15.5	15.8	16.2	78.089	79.468	82.269	85.128	92.532	97.151	101.904	108.451
151	Quercus crispula	Fagaceae	541	24.7	25.3	26.2	26.9	27.1	27.6	28.2	28.7	307.532	326.099	355.101	378.617	385.491	402.977	424.53	442.966
152	Quercus crispula	Fagaceae	542	5.8	6	5.9	6.1	6.1	6.2	6.4	9	8.57	9.299	8.93	9.678	9.678	10.066	10.871	25.091
153	Quercus crispula	Fagaceae	543	14	14.3	15.2	15	15.3	16.5	15.7	16	75.374	79.468	92.532	89.527	94.057	113.52	100.305	105.148
154	Quercus crispula	Fagaceae	544	10.9	11.2	11.4	11.6	11.9	12	12.5	13.1	40.376	43.202	45.15	47.15	50.249	51.309	56.809	63.859
155	Quercus crispula	Fagaceae	594	15.7	15.9	16.2	16.7	17.6	17.8	17.9	18.3	100.305	103.518	108.451	116.975	133.284	137.078	138.999	146.838
156	Quercus crispula	Fagaceae	547	8.2	8.3	8.5	8.5	8.5	8.7	8.9	6.2	19.936	20.541	21.784	21.784	21.784	23.072	24.407	10.066
157	Quercus crispula	Fagaceae	597	8.5	9	9.1	9.3	9.5	9.9	10.2	10.6	21.784	25.091	25.787	27.214	28.689	31.782	34.229	37.666
158	Quercus crispula	Fagaceae	648	6	5.8	6	5.9	6.8	7	7	7.1	9.299	8.57	9.299	8.93	12.598	13.521	13.521	13.997
159	Quercus crispula	Fagaceae	599	9.1	9.4	9.4	9.8	10	10.1	10.1	10.5	25.787	27.945	27.945	30.99	32.585	33.401	33.401	36.788
160	Quercus crispula	Fagaceae	553	11.5	11.7	12.1	12	12.4	12.2	12.3	12.5	46.143	48.17	52.382	51.309	55.682	53.468	54.568	56.809
161	Quercus crispula	Fagaceae	555	10.4	10.6	11.1	11.7	12.4	11.5	11.7	11.7	35.923	37.666	42.247	48.17	55.682	46.143	48.17	48.17
162	Quercus crispula	Fagaceae	556	11	11.3	11.5	11.8	12	12.4	12.4	12.7	41.305	44.169	46.143	49.203	51.309	55.682	55.682	59.104
163	Quercus crispula	Fagaceae	655	11.8	12	12.1	12.5	12.7	12.9	13.3	13.7	49.203	51.309	52.382	56.809	59.104	61.454	66.319	71.408
164	Quercus crispula	Fagaceae	656	6	5.7	5.6	5.9	5.8	6	6	6	9.299	8.219	7.877	8.93	8.57	9.299	9.299	9.299
165	Quercus crispula	Fagaceae	658	6.2	5.8	5.8	6.1	6	6.1	6.1	6.2	10.066	8.57	8.57	9.678	9.299	9.678	9.678	10.066
166	Quercus crispula	Fagaceae	576	8.6	8.8	9	9.3	9.6	9.8	9.8	10	22.422	23.734	25.091	27.214	29.444	30.99	30.99	32.585
167	Quercus crispula	Fagaceae	608	6.8	6.8	6.9	7.1	7.3	7.6	7.8	8.5	12.598	12.598	13.054	13.997	14.982	16.537	17.626	21.784
168	Quercus crispula	Fagaceae	610	6.2	6.3	6.5	6.6	6.8	7.1	7.3	7.4	10.066	10.464	11.288	11.714	12.598	13.997	14.982	15.49
169	Quercus crispula	Fagaceae	662	8.1	8.3	8.5	8.6	8.6	8.7	8.7	8.7	19.342	20.541	21.784	22.422	22.422	23.072	23.072	23.072
170	Quercus crispula	Fagaceae	565	13.5	13.7	14.2	14.5	15.3	15.8	16.1	17	68.836	71.408	78.089	82.269	94.057	101.904	106.792	122.273
171	Quercus crispula	Fagaceae	615	8	8	8.4	8.5	9	9.1	9.4	9.7	18.759	18.759	21.157	21.784	25.091	25.787	27.945	30.211
172	Quercus crispula	Fagaceae	567	12.2	12.4	13.2	13.1	13.6	14.1	14.4	15	53.468	55.682	65.082	63.859	70.115	76.724	80.861	89.527
173	Quercus crispula	Fagaceae	667	12.3	12.4	12.5	13.1	14	13.3	13.3	13.7	54.568	55.682	56.809	63.859	75.374	66.319	66.319	71.408
174	Quercus crispula	Fagaceae	569	6.2	6.3	6.5	6.7	6.9	7.2	7.3	7.6	10.066	10.464	11.288	12.151	13.054	14.484	14.982	16.537
175	Quercus crispula	Fagaceae	619	6.5	6.4	6.6	6.6	6.8	6.9	7	7.3	11.288	10.871	11.714	11.714	12.598	13.054	13.521	14.982
176	Quercus crispula	Fagaceae	572	7.8	8.2	8.6	8.6	9.8	9.4	9.7	10.2	17.626	19.936	22.422	22.422	30.99	27.945	30.211	34.229
177	Quercus crispula	Fagaceae	673	9.2	9.2	9.5	9.5	9.8	10	10	10.1	26.495	26.495	28.689	28.689	30.99	32.585	32.585	33.401
178	Quercus crispula	Fagaceae	590	19	19.8	20.5	21	22	22.5	23	23.9	161.163	178.492	194.501	206.424	231.501	244.659	258.235	283.726
179	Quercus crispula	Fagaceae	710	13.5	14	14.3	14.4	15.1	15.1	15.5	15.7	68.836	75.374	79.468	80.861	91.022	91.022	97.151	100.305
180	Quercus crispula	Fagaceae	577	12.2	12.3	12.6	13	13.4	14	14.4	14.9	53.468	54.568	57.95	62.649	67.57	75.374	80.861	88.046
181	Quercus crispula	Fagaceae	626	6	6	6	6.1	6.3	6.5	6.6	6.8	9.299	9.299	9.299	9.678	10.464	11.288	11.714	12.598
182	Quercus crispula	Fagaceae	627	20.5	20.6	21.6	21.5	22.1	23.2	23.7	23.5	194.501	196.853	221.272	218.756	234.099	263.782	277.944	272.228
183	Quercus crispula	Fagaceae	646	5.9	8	8	8.2	8.4	8.7	9	9.2	8.93	18.759	18.759	19.936	21.157	23.072	25.091	26.495
184	Quercus crispula	Fagaceae	629	7.9	7.3	7.5	7.7	8.1	8.3	8.7	8.9	18.187	14.982	16.008	17.076	19.342	20.541	23.072	24.407
185	Quercus crispula	Fagaceae	631	27.7	28.2	28.8	29.7	30.7	30.7	31.2	31.7	406.526	424.53	446.705	481.139	521.049	521.049	541.658	562.702
186	Quercus crispula	Fagaceae	632	23.8	24.3	24.7	25.5	26.8	26.6	27.1	27.5	280.826	295.494	307.532	332.424	375.206	368.436	385.491	399.445
187	Quercus crispula	Fagaceae	666	6.6	6.5	6.5	6.9	7	7.1	7.1	7.4	11.714	11.288	11.288	13.054	13.521	13.997	13.997	15.49
188	Quercus crispula	Fagaceae	586	6.5	6.4	6.8	7	7.1	7.5	7.6	8	11.288	10.871	12.598	13.521	13.997	16.008	16.537	18.759
189	Quercus crispula	Fagaceae	689	6.5	6.3	6.5	6.6	6.7	6.9	7.1	7.1	11.288	10.464	11.288	11.714	12.151	13.054	13.997	13.997
190	Quercus crispula	Fagaceae	708	10	10.2	10.7	11	11.5	11.5	12	12.6	32.585	34.229	38.557	41.305	46.143	46.143	51.309	57.95
191	Quercus crispula	Fagaceae	801	6.7	7	7.2	7.5	7.8	8.1	8.2	8.3	12.151	13.521	14.484	16.008	17.626	19.342	19.936	20.541
192	Quercus crispula	Fagaceae	678	7.9	8	8	8	8.3	8.3	8.5	8.5	18.187	18.759	18.759	18.759	20.541	20.541	21.784	21.784
193	Quercus crispula	Fagaceae	643	8.5	8.7	9.1	9.2	9.7	9.8	9.8	10.2	21.784	23.072	25.787	26.495	30.211	30.99	30.99	34.229
194	Quercus crispula	Fagaceae	750	6.8	6.5	6.7	7	7.2	7.7	8	8.2	12.598	11.288	12.151	13.521	14.484	17.076	18.759	19.936
195	Quercus crispula	Fagaceae	645	5.9	6	6.2	6.8	6.8	6.8	7.1	7.4	8.93	9.299	10.066	12.598	12.598	12.598	13.997	15.49
196	Quercus crispula	Fagaceae	792	8.2	8.3	8.3	8.6	9	9.3	9.5	9.8	19.936	20.541	20.541	22.422	25.091	27.214	28.689	30.99
197	Quercus crispula	Fagaceae	776	6.7	6.5	7.1	7.1	7.2	7.5	7.6	8	12.151	11.288	13.997	13.997	14.484	16.008	16.537	18.759
198	Quercus crispula	Fagaceae	702	12.1	13.3	13.8	13.9	14.3	14.9	15.4	15.9	52.382	66.319	72.716	74.038	79.468	88.046	95.597	103.518
199	Quercus crispula	Fagaceae	649	7.5	7.5	7.9	8	8.4	8.8	9.1	9.4	16.008	16.008	18.187	18.759	21.157	23.734	25.787	27.945
200	Quercus crispula	Fagaceae	616	6.4	6.3	6.3	6.3	6.5	6.5	6.6	6.6	10.871	10.464	10.464	10.464	11.288	11.288	11.714	11.714
201	Quercus crispula	Fagaceae	670	9.2	9.2	9.5	9.5	9.7	10.2	10.3	10.5	26.495	26.495	28.689	28.689	30.211	34.229	35.07	36.788
202	Quercus crispula	Fagaceae	602	11.7	12	12.4	12.6	13.7	13.9	14.3	14.9	48.17	51.309	55.682	57.95	71.408	74.038	79.468	88.046
203	Quercus crispula	Fagaceae	802	7.4	7.6	7.5	7.5	7.8	7.8	8	8.1	15.49	16.537	16.008	16.008	17.626	17.626	18.759	19.342
204	Quercus crispula	Fagaceae	654	16.4	16.5	16.6	17.3	18	18	18.3	18.7	111.815	113.52	115.24	127.709	140.935	140.935	146.838	154.929
205	Quercus crispula	Fagaceae	686	9.6	9.9	10.3	10.2	10.7	11	11.5	11.9	29.444	31.782	35.07	34.229	38.557	41.305	46.143	50.249
206	Quercus crispula	Fagaceae	624	17	17.4	18.1	19.1	19.1	19.8	20.2	20.6	122.273	129.551	142.887	163.274	163.274	178.492	187.543	196.853
207	Quercus crispula	Fagaceae	660	10	10	10.5	10.4	11.1	11.1	10.8	10.9	32.585	32.585	36.788	35.923	42.247	42.247	39.46	40.376
208	Quercus crispula	Fagaceae	625	6.4	6.4	6.6	6.9	7.3	7.5	7.6	8	10.871	10.871	11.714	13.054	14.982	16.008	16.537	18.759
209	Quercus crispula	Fagaceae	675	4.4	5.6	5.7	5.9	6	6.2	6.2	6.3	4.449	7.877	8.219	8.93	9.299	10.066	10.066	10.464
210	Quercus crispula	Fagaceae	778	16.1	16.2	16.9	17	18	18.6	19	19.8	106.792	108.451	120.492	122.273	140.935	152.882	161.163	178.492
211	Quercus crispula	Fagaceae	671	12.1	12.2	12.9	13	13.2	13.7	14.1	14.7	52.382	53.468	61.454	62.649	65.082	71.408	76.724	85.128
212	Quercus crispula	Fagaceae	637	9	9.2	9.5	9.7	10.1	10.3	10.5	10.9	25.091	26.495	28.689	30.211	33.401	35.07	36.788	40.376
213	Quercus crispula	Fagaceae	781	6.2	6	6.1	6.5	6.5	6.8	7	7.2	10.066	9.299	9.678	11.288	11.288	12.598	13.521	14.484
214	Sorbus alnifolia	Rosaceae	799	8.4	7.2	7.4	7.8	8	8.3	8.7	9	19.835	13.58	14.522	16.525	17.587	19.257	21.631	23.523
215	Sorbus alnifolia	Rosaceae	770	7.5	7.5	7.8	7.7	8	8	8.1	8.3	15.008	15.008	16.525	16.009	17.587	17.587	18.134	19.257
216	Swida controversa	Cornaceae	756	17.4	17.7	17.9	18	18.8	18.3	18.5	18.5	114.323	119.284	122.66	124.369	138.538	129.578	133.12	133.12
217	Swida controversa	Cornaceae	727	11.2	11.5	11.7	11.7	11.9	12	12.2	12.4	38.123	40.719	42.508	42.508	44.343	45.278	47.184	49.137
218	Swida controversa	Cornaceae	739	20.5	20.7	20.8	20.8	21.3	21	20.9	21	171.638	175.804	177.908	177.908	188.646	182.16	180.027	182.16
219	Swida controversa	Cornaceae	798	17.2	17.3	17.6	17.6	18	18	18	18.2	111.084	112.697	117.617	117.617	124.369	124.369	124.369	127.827
220	Swida controversa	Cornaceae	769	13.6	14	13.8	13.9	14	14.1	14.2	14.4	61.873	66.514	64.168	65.335	66.514	67.705	68.91	71.356
221	Swida controversa	Cornaceae	737	14.2	14.3	14.4	14.7	14.9	14.8	15	15.5	68.91	70.127	71.356	75.122	77.696	76.403	79.003	85.732
222	Swida controversa	Cornaceae	731	9	9.2	9.2	9.3	9.4	9.7	9.8	10.2	22.142	23.38	23.38	24.015	24.661	26.66	27.347	30.206
223	Swida controversa	Cornaceae	732	18.5	18.5	18.4	18.6	18.9	18.8	18.8	18.9	133.12	133.12	131.342	134.912	140.371	138.538	138.538	140.371
224	Tilia japonica	Tiliaceae	641	9.8	10.2	10.9	10.8	11.5	11.7	12	12	22.282	24.61	29.03	28.372	33.177	34.634	36.891	36.891
225	Tilia japonica	Tiliaceae	613	7	7.2	7.4	7.8	8.4	8.4	8.8	9.1	9.721	10.414	11.137	12.673	15.211	15.211	17.064	18.541
226	Tilia japonica	Tiliaceae	705	8.8	8.7	9.1	9.2	9.5	9.8	9.9	10	17.064	16.589	18.541	19.049	20.627	22.282	22.851	23.428
227	Tilia japonica	Tiliaceae	807	6.8	6.6	7.1	7.2	7.3	7.7	7.6	7.7	9.057	8.423	10.064	10.414	10.772	12.278	11.89	12.278
228	Tilia japonica	Tiliaceae	674	12.3	12.3	13.2	13.6	14	14.1	14.3	14.5	39.234	39.234	46.793	50.412	54.193	55.164	57.137	59.151
229	Tilia japonica	Tiliaceae	691	6	6.2	6.2	6.3	6.4	6.7	6.8	7.1	6.686	7.237	7.237	7.523	7.816	8.736	9.057	10.064
230	Tilia maximowicziana	Tiliaceae	589	7.4	7.6	7.8	8.1	8.4	8.6	8.6	8.7	10.072	10.753	11.461	12.577	13.757	14.58	14.58	15.002
231	Ulmus davidiana	Ulmaceae	767	19	19.7	20.7	21.2	21.2	21.3	21.6	21.8	143.738	157.211	177.681	188.46	188.46	190.66	197.347	201.879
