# Supplementary material for: A New Model for Size-Dependent Tree Growth in Forests
Source: PLoS One. 2016 Apr 1;11(4):e0152219. doi: 10.1371/journal.pone.0152219 (PMC4817984; doi:10.1371/journal.pone.0152219)
Supplement: S3 Table — Tree species name (Species), family name (Family), tree id (Tree.Number), diameter at breast height in year 19XY (DXY), tree height in year 19XY (HXY), and tree aboveground biomass in year 19XY (WAXY). (ZIP) [file pone.0152219.s004.zip › S7/P11.csv]

	Species	Family	Tree.Number	D75	D77	D79	D81	D83	D85	WA75	WA77	WA79	WA81	WA83	WA85
1	Abies sachalinensis	Pinaceae	489	17	16.9	16.9	17.1	17.2	17	84.243	83.016	83.016	85.481	86.729	84.243
2	Abies sachalinensis	Pinaceae	572	35.9	36.6	36.1	36.6	36.5	36.4	521.348	545.686	528.242	545.686	542.173	538.672
3	Abies sachalinensis	Pinaceae	152	42.4	42.8	43.3	44.2	42	44.5	769.854	786.784	808.212	847.521	753.112	860.834
4	Abies sachalinensis	Pinaceae	94	14	14.6	14.3	14.4	14.3	14.3	51.931	57.661	54.751	55.711	54.751	54.751
5	Abies sachalinensis	Pinaceae	620	53.1	53.3	53.5	53.5	54.4	54.4	1286.462	1297.352	1308.287	1308.287	1358.039	1358.039
6	Abies sachalinensis	Pinaceae	81	4.7	5.8	4.7	5.2	5	5	3.578	5.904	3.578	4.546	4.142	4.142
7	Abies sachalinensis	Pinaceae	524	27.9	28.9	28.9	29.7	30	30.9	285.013	310.358	310.358	331.493	339.617	364.635
8	Abies sachalinensis	Pinaceae	500	36	37	37	37.9	38	38.8	524.789	559.857	559.857	592.443	596.123	625.997
9	Abies sachalinensis	Pinaceae	406	24.7	25	25	25.9	26.2	26.6	211.882	218.226	218.226	237.89	244.656	253.844
10	Abies sachalinensis	Pinaceae	536	31.7	32.1	33.2	34.2	34.3	34.5	387.689	399.504	432.989	464.693	467.929	474.438
11	Abies sachalinensis	Pinaceae	462	46.7	47.2	48.4	49.8	50.4	51.2	961.665	985.362	1043.407	1113.203	1143.795	1185.217
12	Abies sachalinensis	Pinaceae	547	32.4	32.7	33.2	34.3	35	35	408.492	417.588	432.989	467.929	490.921	490.921
13	Abies sachalinensis	Pinaceae	519	37.6	38.1	38.6	38.9	39	39.2	581.473	599.816	618.457	629.785	633.585	641.221
14	Acanthopanax sciadophylloides	Araliaceae	187	16.1	15.5	14.8	15.9	15	15.6	74.18	67.483	60.14	71.906	62.187	68.573
15	Acanthopanax sciadophylloides	Araliaceae	210	1.8	1.8	1.6	1.7	2	1.8	0.443	0.443	0.353	0.396	0.547	0.443
16	Acanthopanax sciadophylloides	Araliaceae	216	2.2	2.2	2.3	2.3	2.5	2.4	0.665	0.665	0.73	0.73	0.871	0.798
17	Acer japonicum	Aceraceae	550	2.9	3	3	3	3.2	3.2	1.676	1.806	1.806	1.806	2.084	2.084
18	Acer japonicum	Aceraceae	534	1.7	1.8	2	2	2.2	2.2	0.553	0.619	0.764	0.764	0.929	0.929
19	Acer japonicum	Aceraceae	535	2.4	2.6	2.8	3	3	3.1	1.115	1.322	1.552	1.806	1.806	1.942
20	Acer japonicum	Aceraceae	615	5.6	5.9	5.8	5.9	6	6.1	7.64	8.661	8.312	8.661	9.019	9.386
21	Acer japonicum	Aceraceae	528	7.7	7.6	7.8	8	8	8	16.562	16.039	17.095	18.194	18.194	18.194
22	Acer japonicum	Aceraceae	278	4.7	4.7	4.8	5.2	5	5.4	5.037	5.037	5.294	6.4	5.83	7.003
23	Acer japonicum	Aceraceae	614	8.3	8.3	8.5	8.4	7.9	8.5	19.922	19.922	21.128	20.519	17.64	21.128
24	Acer japonicum	Aceraceae	530	6.4	6.7	6.7	6.8	6.9	6.9	10.543	11.785	11.785	12.218	12.661	12.661
25	Acer japonicum	Aceraceae	529	1.5	1.5	1.6	1.6	1.7	1.9	0.436	0.436	0.492	0.492	0.553	0.689
26	Acer japonicum	Aceraceae	590	5.7	5.9	5.8	6	6.1	6.2	7.971	8.661	8.312	9.019	9.386	9.763
27	Acer japonicum	Aceraceae	575	19.1	19.5	19.8	20.4	20.4	21	158.356	166.697	173.116	186.378	186.378	200.207
28	Acer japonicum	Aceraceae	20	4.4	4.6	4.6	4.9	4.8	5	4.315	4.789	4.789	5.558	5.294	5.83
29	Acer japonicum	Aceraceae	533	1.6	1.7	1.8	1.9	2	2	0.492	0.553	0.619	0.689	0.764	0.764
30	Acer japonicum	Aceraceae	527	2.3	2.4	2.4	2.5	2.7	2.5	1.019	1.115	1.115	1.216	1.434	1.216
31	Acer japonicum	Aceraceae	526	1	0.9	1.3	1.4	1.4	1.5	0.214	0.181	0.335	0.383	0.383	0.436
32	Acer japonicum	Aceraceae	549	3.1	3.2	3.1	3.2	3.6	3.5	1.942	2.084	1.942	2.084	2.717	2.549
33	Acer japonicum	Aceraceae	616	7.5	7.7	7.5	8	8	8.5	15.526	16.562	15.526	18.194	18.194	21.128
34	Acer japonicum	Aceraceae	562	2.7	2.7	2.7	2.8	3.2	3.2	1.434	1.434	1.434	1.552	2.084	2.084
35	Acer japonicum	Aceraceae	190	6.8	7.1	7	7.1	7	7.6	12.218	13.576	13.113	13.576	13.113	16.039
36	Acer mono	Aceraceae	12	2.5	2.8	2.7	2.8	3	3.1	1.189	1.518	1.402	1.518	1.766	1.899
37	Acer mono	Aceraceae	460	3.4	3.3	3.5	3.4	3.5	3.5	2.334	2.183	2.492	2.334	2.492	2.492
38	Acer mono	Aceraceae	277	3.2	3	3	3.1	2.9	3.2	2.038	1.766	1.766	1.899	1.639	2.038
39	Acer mono	Aceraceae	134	5	4.6	4.8	4.8	5.3	5.4	5.701	4.683	5.176	5.176	6.549	6.847
40	Acer mono	Aceraceae	206	3.2	3.2	3.2	3.4	3.5	3.7	2.038	2.038	2.038	2.334	2.492	2.828
41	Acer mono	Aceraceae	35	3.9	4.2	4.2	3.7	4.2	4.1	3.19	3.786	3.786	2.828	3.786	3.58
42	Acer mono	Aceraceae	6	9.9	10.4	10.2	10.3	10.2	10.9	30.141	34.069	32.462	33.26	32.462	38.292
43	Acer mono	Aceraceae	10	1.5	2.5	1.7	1.7	1.8	1.7	0.426	1.189	0.541	0.541	0.605	0.541
44	Acer mono	Aceraceae	113	3.9	3.7	3.7	3.9	4	3.9	3.19	2.828	2.828	3.19	3.382	3.19
45	Acer mono	Aceraceae	132	6.7	6.7	6.7	7.1	7	7.1	11.524	11.524	11.524	13.275	12.823	13.275
46	Acer mono	Aceraceae	400	2.7	2.9	2.7	3	3.3	3.2	1.402	1.639	1.402	1.766	2.183	2.038
47	Acer mono	Aceraceae	259	3.5	3.3	3.3	3.5	3.2	3.5	2.492	2.183	2.183	2.492	2.038	2.492
48	Acer mono	Aceraceae	202	3.7	3.8	3.9	4	4.4	4.2	2.828	3.006	3.19	3.382	4.22	3.786
49	Acer mono	Aceraceae	119	4.1	4.3	4.2	4.2	4.5	4.7	3.58	3.999	3.786	3.786	4.447	4.926
50	Acer mono	Aceraceae	557	6.3	6.3	6.2	6.5	6.4	6.5	9.923	9.923	9.546	10.705	10.31	10.705
51	Acer mono	Aceraceae	361	3.4	3.4	3.4	3.5	3.5	3.7	2.334	2.334	2.334	2.492	2.492	2.828
52	Acer mono	Aceraceae	199	4.8	5	5	4.8	4.8	4.9	5.176	5.701	5.701	5.176	5.176	5.435
53	Acer mono	Aceraceae	306	2.3	2.2	2.2	2.4	2.5	2.9	0.997	0.909	0.909	1.09	1.189	1.639
54	Acer mono	Aceraceae	486	1.3	1.4	1.3	1.6	1.8	1.6	0.328	0.375	0.328	0.481	0.605	0.481
55	Acer palmatum	Aceraceae	194	2.2	2.4	2.3	2.7	3	3	0.93	1.116	1.021	1.436	1.808	1.808
56	Acer palmatum	Aceraceae	554	2.6	2.7	2.8	3	2.6	3.1	1.324	1.436	1.554	1.808	1.324	1.944
57	Acer palmatum	Aceraceae	538	2.3	2.4	2.2	2.3	2.5	2.5	1.021	1.116	0.93	1.021	1.217	1.217
58	Acer palmatum	Aceraceae	598	5	5.1	5.4	5.6	5	6	5.838	6.119	7.012	7.65	5.838	9.031
59	Acer palmatum	Aceraceae	581	2.4	2.4	2.5	2.5	2.6	3.1	1.116	1.116	1.217	1.217	1.324	1.944
60	Acer palmatum	Aceraceae	348	30.4	30.4	30.3	30	30	30.4	494.247	494.247	490.346	478.742	478.742	494.247
61	Acer palmatum	Aceraceae	605	2.7	2.9	2.8	2.9	2.8	2.8	1.436	1.678	1.554	1.678	1.554	1.554
62	Acer palmatum	Aceraceae	457	31	32.2	31.1	31.5	31.3	31.3	518.012	567.37	522.032	538.281	530.123	530.123
63	Acer palmatum	Aceraceae	228	38.6	38.7	39	39.7	38.6	39.4	871.811	877.117	893.136	931.103	871.811	914.731
64	Acer palmatum	Aceraceae	540	1.8	1.8	1.5	1.7	2	1.7	0.62	0.62	0.436	0.554	0.765	0.554
65	Acer palmatum	Aceraceae	149	1.8	1.9	1.8	2.1	2.2	2.3	0.62	0.69	0.62	0.845	0.93	1.021
66	Acer palmatum	Aceraceae	597	2.5	2.4	2.5	2.5	2.4	2.5	1.217	1.116	1.217	1.217	1.116	1.217
67	Acer palmatum	Aceraceae	593	3.3	3.2	2.9	3.4	3.2	3	2.235	2.087	1.678	2.39	2.087	1.808
68	Acer palmatum	Aceraceae	316	28.2	28.4	28.4	28.5	28.5	28.5	412.311	419.423	419.423	423.004	423.004	423.004
69	Acer palmatum	Aceraceae	236	24.5	24.8	24.7	26	25.5	25.5	292.802	301.645	298.681	338.505	322.857	322.857
70	Acer palmatum	Aceraceae	178	6.2	6.6	6.5	6.7	7	7.4	9.776	11.377	10.963	11.801	13.131	15.044
71	Acer palmatum	Aceraceae	560	3.1	3.1	3	3.3	3.5	3.8	1.944	1.944	1.808	2.235	2.552	3.078
72	Acer palmatum	Aceraceae	522	2.4	1.2	1	1.4	1.5	1.4	1.116	0.291	0.214	0.384	0.436	0.384
73	Acer palmatum	Aceraceae	523	2.4	2.5	2.5	2.8	2.5	3	1.116	1.217	1.217	1.554	1.217	1.808
74	Acer palmatum	Aceraceae	169	6.3	6.4	6.3	6.3	6.8	7.4	10.162	10.558	10.162	10.162	12.235	15.044
75	Acer palmatum	Aceraceae	559	1.6	1.8	1.8	1.9	2	2.2	0.493	0.62	0.62	0.69	0.765	0.93
76	Acer palmatum	Aceraceae	283	3.1	3.2	3.3	3.4	3.5	3.8	1.944	2.087	2.235	2.39	2.552	3.078
77	Acer palmatum	Aceraceae	405	16.2	16.3	16.3	16.7	16.5	16.3	105.33	106.956	106.956	113.609	110.253	106.956
78	Acer palmatum	Aceraceae	599	4.2	4.2	4.2	4.5	4.7	5.3	3.877	3.877	3.877	4.554	5.044	6.706
79	Acer palmatum	Aceraceae	381	3.3	3.4	3.5	3.7	4	4	2.235	2.39	2.552	2.896	3.463	3.463
80	Betula maximowicziana	Betulaceae	386	28.7	29.4	30.7	32.2	32	33	402.919	427.058	473.943	531.369	523.506	563.455
81	Betula maximowicziana	Betulaceae	371	28.1	29	29.8	32.2	32.8	34	382.843	413.169	441.2	531.369	555.338	604.993
82	Betula maximowicziana	Betulaceae	2	20.6	21	21.4	22	21.8	22.3	179.056	187.762	196.706	210.571	205.889	217.708
83	Betula maximowicziana	Betulaceae	21	14.4	14.4	14.4	14.4	14.4	14.4	73.551	73.551	73.551	73.551	73.551	73.551
84	Betula maximowicziana	Betulaceae	257	14.7	14.6	14.9	15	14.9	15	77.432	76.125	80.086	81.433	80.086	81.433
85	Betula maximowicziana	Betulaceae	218	22.7	22.8	22.9	23.5	23	23.1	227.434	229.904	232.389	247.617	234.889	237.404
86	Betula maximowicziana	Betulaceae	320	20	21	21.7	22.7	23.3	24.1	166.442	187.762	203.571	227.434	242.48	263.396
87	Betula maximowicziana	Betulaceae	212	16.6	16.5	16.6	16.7	16.3	16.4	104.822	103.257	104.822	106.4	100.17	101.706
88	Betula maximowicziana	Betulaceae	14	19.8	19.5	19.5	19.9	19.3	19.5	162.355	156.335	156.335	164.391	152.395	156.335
89	Carpinus cordata	Betulaceae	98	4.3	4.5	4.3	4.7	5	4.8	3.989	4.436	3.989	4.913	5.687	5.163
90	Carpinus cordata	Betulaceae	147	5.2	5.2	5.4	5.7	5.8	6.1	6.242	6.242	6.83	7.775	8.107	9.155
91	Carpinus cordata	Betulaceae	214	4.1	4.4	4.7	4.5	4.8	5	3.571	4.209	4.913	4.436	5.163	5.687
92	Carpinus cordata	Betulaceae	443	3.5	3.4	3.4	3.1	3.5	3.7	2.486	2.328	2.328	1.894	2.486	2.821
93	Carpinus cordata	Betulaceae	613	2.5	2.4	2.1	2.2	2.3	2.7	1.186	1.087	0.823	0.906	0.994	1.399
94	Carpinus cordata	Betulaceae	312	5.5	5.5	5.5	5.7	6.1	6.6	7.137	7.137	7.137	7.775	9.155	11.082
95	Carpinus cordata	Betulaceae	234	4.1	4	4	4.1	4	4	3.571	3.373	3.373	3.571	3.373	3.373
96	Carpinus cordata	Betulaceae	437	3.1	3.1	3.1	3.3	3.5	3.4	1.894	1.894	1.894	2.177	2.486	2.328
97	Carpinus cordata	Betulaceae	60	2.5	2.5	2.5	2.5	2.7	2.6	1.186	1.186	1.186	1.186	1.399	1.29
98	Carpinus cordata	Betulaceae	264	5.4	4.6	4.7	4.6	5	4.7	6.83	4.671	4.913	4.671	5.687	4.913
99	Carpinus cordata	Betulaceae	501	4	4	3.9	4	3.9	3.9	3.373	3.373	3.182	3.373	3.182	3.182
100	Carpinus cordata	Betulaceae	232	3.3	3.4	3.4	3.6	3.9	4	2.177	2.328	2.328	2.65	3.182	3.373
101	Carpinus cordata	Betulaceae	474	3.2	3.2	3.2	3.2	3.5	3.2	2.032	2.032	2.032	2.032	2.486	2.032
102	Carpinus cordata	Betulaceae	349	4.7	4.7	4.8	4.2	6	6.1	4.913	4.913	5.163	3.777	8.797	9.155
103	Carpinus cordata	Betulaceae	52	5.6	5.6	5.5	5.6	5.5	5.8	7.451	7.451	7.137	7.451	7.137	8.107
104	Carpinus cordata	Betulaceae	266	5.4	6	5.4	5	5.1	5.3	6.83	8.797	6.83	5.687	5.96	6.532
105	Carpinus cordata	Betulaceae	555	4.6	4.5	4.5	4.6	5	5.2	4.671	4.436	4.436	4.671	5.687	6.242
106	Carpinus cordata	Betulaceae	357	2.7	2.9	2.7	2.9	3	3.1	1.399	1.635	1.399	1.635	1.761	1.894
107	Carpinus cordata	Betulaceae	497	6.2	6.5	6.5	6.6	6.7	6.9	9.522	10.678	10.678	11.082	11.495	12.349
108	Carpinus cordata	Betulaceae	333	3.8	4.1	4.9	4	4.3	4.2	2.998	3.571	5.421	3.373	3.989	3.777
109	Carpinus cordata	Betulaceae	140	4.1	6.2	4.5	4.8	5.2	5.7	3.571	9.522	4.436	5.163	6.242	7.775
110	Carpinus cordata	Betulaceae	383	1.5	1.6	1.7	1.6	1.6	1.5	0.425	0.48	0.54	0.48	0.48	0.425
111	Carpinus cordata	Betulaceae	182	4	4.3	4	4.2	4	4	3.373	3.989	3.373	3.777	3.373	3.373
112	Carpinus cordata	Betulaceae	601	3.5	3.6	3.7	3.8	4	4.3	2.486	2.65	2.821	2.998	3.373	3.989
113	Carpinus cordata	Betulaceae	269	7.4	7.8	7.6	7.5	7.5	7.5	14.653	16.674	15.643	15.143	15.143	15.143
114	Carpinus cordata	Betulaceae	18	2.8	2.6	2.8	2.7	2.8	2.7	1.514	1.29	1.514	1.399	1.514	1.399
115	Carpinus cordata	Betulaceae	439	2.7	2.8	2.7	2.9	2.9	2.7	1.399	1.514	1.399	1.635	1.635	1.399
116	Carpinus cordata	Betulaceae	502	7.4	7.1	7.1	7.4	7.3	7.1	14.653	13.241	13.241	14.653	14.173	13.241
117	Carpinus cordata	Betulaceae	455	3.9	4.2	3.8	3.9	4	4.1	3.182	3.777	2.998	3.182	3.373	3.571
118	Carpinus cordata	Betulaceae	342	3	3.1	3.2	3.6	3.7	3.8	1.761	1.894	2.032	2.65	2.821	2.998
119	Carpinus cordata	Betulaceae	473	8.6	8.8	8.4	9	9	9	21.211	22.452	20.014	23.736	23.736	23.736
120	Carpinus cordata	Betulaceae	584	7.1	7.1	7.2	7.4	7.8	8	13.241	13.241	13.702	14.653	16.674	17.746
121	Carpinus cordata	Betulaceae	280	3.7	3.6	3.6	3.8	3.8	4	2.821	2.65	2.65	2.998	2.998	3.373
122	Carpinus cordata	Betulaceae	347	7.7	7.7	8	8	8.5	9.1	16.154	16.154	17.746	17.746	20.607	24.394
123	Carpinus cordata	Betulaceae	118	2.5	2.5	2.3	2.7	2.7	2.7	1.186	1.186	0.994	1.399	1.399	1.399
124	Carpinus cordata	Betulaceae	359	4.6	4.5	4.8	4.9	5.4	5.9	4.671	4.436	5.163	5.421	6.83	8.447
125	Carpinus laxiflora	Betulaceae	380	4.5	4.5	4.6	4.9	5	5.2	4.464	4.464	4.7	5.455	5.723	6.281
126	Carpinus laxiflora	Betulaceae	64	9.5	9.9	9.5	9.7	9.5	9.7	27.31	30.254	27.31	28.759	27.31	28.759
127	Carpinus laxiflora	Betulaceae	75	7	7.1	7	7	7	7.1	12.871	13.325	12.871	12.871	12.871	13.325
128	Carpinus laxiflora	Betulaceae	587	12	11.5	11.5	12	12	12.5	48.844	43.926	43.926	48.844	48.844	54.079
129	Carpinus laxiflora	Betulaceae	478	2.4	2.4	2.4	2.5	2.7	2.5	1.094	1.094	1.094	1.193	1.408	1.193
130	Carpinus laxiflora	Betulaceae	15	6.9	7	7	7.3	7.5	7.8	12.427	12.871	12.871	14.262	15.239	16.779
131	Carpinus laxiflora	Betulaceae	391	2.8	2.8	2.9	3	3.5	3.7	1.523	1.523	1.645	1.772	2.502	2.838
132	Carpinus laxiflora	Betulaceae	3	6	6.2	6.1	6.3	6.5	6.7	8.852	9.582	9.213	9.961	10.745	11.567
133	Carpinus laxiflora	Betulaceae	544	9.8	10.5	10.1	10.3	10.4	10.7	29.501	35.021	31.796	33.385	34.197	36.704
134	Carpinus laxiflora	Betulaceae	541	2.9	2.9	2.9	3	3	3.2	1.645	1.645	1.645	1.772	1.772	2.045
135	Carpinus laxiflora	Betulaceae	450	4.2	4	4.7	4.2	4.3	4.2	3.8	3.395	4.944	3.8	4.014	3.8
136	Carpinus laxiflora	Betulaceae	452	2.9	2.8	2.8	3.1	3	3	1.645	1.523	1.523	1.906	1.772	1.772
137	Carpinus laxiflora	Betulaceae	567	3.5	3.3	3.4	3.5	3.5	3.9	2.502	2.191	2.343	2.502	2.502	3.202
138	Carpinus laxiflora	Betulaceae	532	13.1	13.1	13.3	13.6	13.6	14	60.79	60.79	63.132	66.746	66.746	71.752
139	Carpinus laxiflora	Betulaceae	227	3.3	3.4	3.4	3.6	3.7	4	2.191	2.343	2.343	2.667	2.838	3.395
140	Carpinus laxiflora	Betulaceae	403	3.5	3.6	3.6	3.7	3.8	4	2.502	2.667	2.667	2.838	3.017	3.395
141	Carpinus laxiflora	Betulaceae	229	3.5	3.4	3.5	3.6	3.8	3.8	2.502	2.343	2.502	2.667	3.017	3.017
142	Carpinus laxiflora	Betulaceae	230	4.4	4.6	4.6	4.8	5.1	5.4	4.235	4.7	4.7	5.196	5.998	6.873
143	Carpinus laxiflora	Betulaceae	286	6.9	7.2	7.3	7.5	8	8.2	12.427	13.788	14.262	15.239	17.858	18.978
144	Carpinus laxiflora	Betulaceae	610	2.4	2.6	2.4	2.6	3	2.9	1.094	1.298	1.094	1.298	1.772	1.645
145	Carpinus laxiflora	Betulaceae	374	4.9	5	5	5.2	5.7	5.7	5.455	5.723	5.723	6.281	7.824	7.824
146	Carpinus laxiflora	Betulaceae	171	7.2	7.2	7.2	7.2	7.7	7.8	13.788	13.788	13.788	13.788	16.256	16.779
147	Carpinus laxiflora	Betulaceae	48	18.6	18.2	18.1	18.5	18.6	19	145.536	137.894	136.021	143.603	145.536	153.42
148	Carpinus laxiflora	Betulaceae	517	2.3	2.3	2.3	2.4	2.4	2.3	1.001	1.001	1.001	1.094	1.094	1.001
149	Carpinus laxiflora	Betulaceae	566	3.2	3	3.1	3	3	3.2	2.045	1.772	1.906	1.772	1.772	2.045
150	Carpinus laxiflora	Betulaceae	586	5.7	5.9	5.6	5.7	5.7	5.8	7.824	8.501	7.498	7.824	7.824	8.158
151	Carpinus laxiflora	Betulaceae	243	4.7	4.8	5	5.1	5.5	5.5	4.944	5.196	5.723	5.998	7.182	7.182
152	Carpinus laxiflora	Betulaceae	570	14.1	14.2	14.4	14.2	15.3	14.7	73.037	74.337	76.976	74.337	89.538	81.038
153	Carpinus laxiflora	Betulaceae	245	2.8	2.5	2.6	2.7	2.8	2.8	1.523	1.193	1.298	1.408	1.523	1.523
154	Carpinus laxiflora	Betulaceae	246	9.2	9.6	10	10.2	10.5	11.1	25.222	28.029	31.019	32.584	35.021	40.217
155	Carpinus laxiflora	Betulaceae	249	5.9	5.9	5.9	6.1	6.4	6.5	8.501	8.501	8.501	9.213	10.348	10.745
156	Carpinus laxiflora	Betulaceae	477	6	6.2	6.2	6.1	6.8	7.2	8.852	9.582	9.582	9.213	11.992	13.788
157	Carpinus laxiflora	Betulaceae	441	3.7	3.7	3.6	3.8	4	3.9	2.838	2.838	2.667	3.017	3.395	3.202
158	Carpinus laxiflora	Betulaceae	463	3.3	3.3	3.6	3.6	3.5	3.6	2.191	2.191	2.667	2.667	2.502	2.667
159	Carpinus laxiflora	Betulaceae	63	8.8	8.9	8.5	8.8	8.7	9	22.593	23.234	20.737	22.593	21.964	23.885
160	Carpinus laxiflora	Betulaceae	481	3.5	3.7	3.8	4	4.2	4.3	2.502	2.838	3.017	3.395	3.8	4.014
161	Carpinus laxiflora	Betulaceae	65	2	1.9	1.9	2	2	2	0.75	0.676	0.676	0.75	0.75	0.75
162	Carpinus laxiflora	Betulaceae	379	7.2	7.3	7.4	7.3	7.5	7.5	13.788	14.262	14.745	14.262	15.239	15.239
163	Carpinus laxiflora	Betulaceae	340	3.1	3.1	3	3.2	3.7	3.8	1.906	1.906	1.772	2.045	2.838	3.017
164	Carpinus laxiflora	Betulaceae	325	7.4	7.5	7.3	7.5	7.5	7.5	14.745	15.239	14.262	15.239	15.239	15.239
165	Carpinus laxiflora	Betulaceae	588	9.3	9.4	9.4	9.6	9.8	10.8	25.907	26.603	26.603	28.029	29.501	37.564
166	Carpinus laxiflora	Betulaceae	74	11	11.1	11.2	11.4	11.7	11.9	39.321	40.217	41.126	42.98	45.855	47.835
167	Carpinus laxiflora	Betulaceae	209	4.8	5.1	5	5.3	5.5	6.1	5.196	5.998	5.723	6.573	7.182	9.213
168	Carpinus laxiflora	Betulaceae	76	12.4	12.2	12.1	12.4	12.8	13.4	53.006	50.899	49.865	53.006	57.376	64.324
169	Carpinus laxiflora	Betulaceae	79	3.2	3.2	3.3	3.4	3.5	3.5	2.045	2.045	2.191	2.343	2.502	2.502
170	Carpinus laxiflora	Betulaceae	609	9.8	10	10.1	10.5	10.5	11	29.501	31.019	31.796	35.021	35.021	39.321
171	Carpinus laxiflora	Betulaceae	594	4.1	4.4	4.3	4	4.1	4.2	3.594	4.235	4.014	3.395	3.594	3.8
172	Carpinus laxiflora	Betulaceae	446	8	8.4	8.2	8.2	8.2	8.4	17.858	20.14	18.978	18.978	18.978	20.14
173	Carpinus laxiflora	Betulaceae	85	5.6	5.6	5.7	5.8	5.8	6	7.498	7.498	7.824	8.158	8.158	8.852
174	Carpinus laxiflora	Betulaceae	337	4	4.2	4	4.3	4.5	4.7	3.395	3.8	3.395	4.014	4.464	4.944
175	Carpinus laxiflora	Betulaceae	430	2.9	2.7	2.9	3	3.1	3.2	1.645	1.408	1.645	1.772	1.906	2.045
176	Carpinus laxiflora	Betulaceae	293	5.9	6	5.9	6.1	6.5	6.5	8.501	8.852	8.501	9.213	10.745	10.745
177	Carpinus laxiflora	Betulaceae	470	7.9	8.1	8	8	7.9	8	17.313	18.413	17.858	17.858	17.313	17.858
178	Carpinus laxiflora	Betulaceae	521	1	2.2	2.1	2.2	2.5	2.3	0.21	0.912	0.829	0.912	1.193	1.001
179	Carpinus laxiflora	Betulaceae	456	5.1	5.2	5	5.2	5.1	5.2	5.998	6.281	5.723	6.281	5.998	6.281
180	Carpinus laxiflora	Betulaceae	606	6.7	6.8	6.5	7	6.8	7.5	11.567	11.992	10.745	12.871	11.992	15.239
181	Carpinus laxiflora	Betulaceae	458	2.9	2.8	2.7	2.8	3	2.7	1.645	1.523	1.408	1.523	1.772	1.408
182	Carpinus laxiflora	Betulaceae	285	5.1	5.1	5.1	5.2	5.2	5.1	5.998	5.998	5.998	6.281	6.281	5.998
183	Carpinus laxiflora	Betulaceae	574	6	6.3	6	6.1	6.1	6.3	8.852	9.961	8.852	9.213	9.213	9.961
184	Carpinus laxiflora	Betulaceae	511	3.8	3.8	3.8	4	4	4.2	3.017	3.017	3.017	3.395	3.395	3.8
185	Carpinus laxiflora	Betulaceae	514	9.3	9.5	9.3	9.5	9.5	9.7	25.907	27.31	25.907	27.31	27.31	28.759
186	Carpinus laxiflora	Betulaceae	480	1.6	2.6	1.6	1.7	1.9	1.6	0.483	1.298	0.483	0.543	0.676	0.483
187	Carpinus laxiflora	Betulaceae	467	2.3	2.5	2.5	2.5	2.4	2.6	1.001	1.193	1.193	1.193	1.094	1.298
188	Carpinus laxiflora	Betulaceae	447	8.8	9	8.9	9	9	8.8	22.593	23.885	23.234	23.885	23.885	22.593
189	Carpinus laxiflora	Betulaceae	431	3.4	3.6	3.6	3.4	3.7	3.8	2.343	2.667	2.667	2.343	2.838	3.017
190	Carpinus laxiflora	Betulaceae	518	11.8	12	12.1	12.5	12.6	13	46.839	48.844	49.865	54.079	55.165	59.639
191	Carpinus laxiflora	Betulaceae	469	4.5	4.3	4.6	4.6	4.6	4.6	4.464	4.014	4.7	4.7	4.7	4.7
192	Carpinus laxiflora	Betulaceae	362	7.4	7.5	7.2	7.4	7.5	7.5	14.745	15.239	13.788	14.745	15.239	15.239
193	Carpinus laxiflora	Betulaceae	328	5.3	5.2	5.1	5.2	5.5	5.6	6.573	6.281	5.998	6.281	7.182	7.498
194	Carpinus laxiflora	Betulaceae	475	5.8	5.6	5.8	6	6.1	6	8.158	7.498	8.158	8.852	9.213	8.852
195	Carpinus laxiflora	Betulaceae	525	2.7	2.6	2.5	2.6	2.8	2.7	1.408	1.298	1.193	1.298	1.523	1.408
196	Carpinus laxiflora	Betulaceae	331	4.5	4.6	4.4	4.5	4.8	4.5	4.464	4.7	4.235	4.464	5.196	4.464
197	Carpinus laxiflora	Betulaceae	539	13	13.2	13.1	13	13.5	13.7	59.639	61.955	60.79	59.639	65.528	67.977
198	Carpinus laxiflora	Betulaceae	128	4.3	4.6	4.3	4.7	4.8	5	4.014	4.7	4.014	4.944	5.196	5.723
199	Carpinus laxiflora	Betulaceae	542	4.2	4.2	4.2	4.4	4.2	4.3	3.8	3.8	3.8	4.235	3.8	4.014
200	Carpinus laxiflora	Betulaceae	479	4.8	5	5.2	5.8	5.8	6	5.196	5.723	6.281	8.158	8.158	8.852
201	Carpinus laxiflora	Betulaceae	516	8	8.1	8.1	8	8.2	8.3	17.858	18.413	18.413	17.858	18.978	19.554
202	Carpinus laxiflora	Betulaceae	354	1.8	1.9	2.6	2.6	3.2	3.3	0.607	0.676	1.298	1.298	2.045	2.191
203	Carpinus laxiflora	Betulaceae	159	5.8	5.7	5.4	5.4	5.7	5.7	8.158	7.824	6.873	6.873	7.824	7.824
204	Carpinus laxiflora	Betulaceae	537	4.5	4.6	4.8	4.6	4.5	4.5	4.464	4.7	5.196	4.7	4.464	4.464
205	Carpinus laxiflora	Betulaceae	485	2.8	2.9	3	3.5	3.5	3.5	1.523	1.645	1.772	2.502	2.502	2.502
206	Carpinus laxiflora	Betulaceae	507	2.5	2.5	2.4	2.7	2.5	2.6	1.193	1.193	1.094	1.408	1.193	1.298
207	Carpinus laxiflora	Betulaceae	608	9.3	9.1	8.9	8.6	9.4	9	25.907	24.548	23.234	21.345	26.603	23.885
208	Carpinus laxiflora	Betulaceae	166	9.4	9.9	9.8	9.8	10.2	10.3	26.603	30.254	29.501	29.501	32.584	33.385
209	Carpinus laxiflora	Betulaceae	404	4	4.1	4.1	4.3	4.4	4.6	3.395	3.594	3.594	4.014	4.235	4.7
210	Carpinus laxiflora	Betulaceae	569	8	8.1	8.1	8.4	8.8	8.9	17.858	18.413	18.413	20.14	22.593	23.234
211	Carpinus laxiflora	Betulaceae	499	7.2	7.5	7.7	8.1	8.3	8.7	13.788	15.239	16.256	18.413	19.554	21.964
212	Carpinus laxiflora	Betulaceae	543	5	6.2	7	5.9	5.9	6	5.723	9.582	12.871	8.501	8.501	8.852
213	Carpinus laxiflora	Betulaceae	311	2.8	3	3	3.2	3.2	3.6	1.523	1.772	1.772	2.045	2.045	2.667
214	Carpinus laxiflora	Betulaceae	510	8.1	8.2	8.1	8.3	8.4	8.5	18.413	18.978	18.413	19.554	20.14	20.737
215	Carpinus laxiflora	Betulaceae	551	8	8.1	8	8.3	8.1	8.7	17.858	18.413	17.858	19.554	18.413	21.964
216	Carpinus laxiflora	Betulaceae	402	8.7	9	8.7	9.2	9.5	9.7	21.964	23.885	21.964	25.222	27.31	28.759
217	Carpinus laxiflora	Betulaceae	428	4.6	3.3	3.4	3.5	5	4.1	4.7	2.191	2.343	2.502	5.723	3.594
218	Carpinus laxiflora	Betulaceae	571	3.2	3.3	3.2	3.4	3.8	3.5	2.045	2.191	2.045	2.343	3.017	2.502
219	Cercidiphyllum japonicum	Cercidiphyllaceae	330	6.8	6.8	6.8	6.6	6.8	6.6	9.844	9.844	9.844	9.154	9.844	9.154
220	Cercidiphyllum japonicum	Cercidiphyllaceae	369	15	15	15	15.2	15	15	69.96	69.96	69.96	72.309	69.96	69.96
221	Cercidiphyllum japonicum	Cercidiphyllaceae	205	7.5	7.6	7.5	7.5	7.5	7.6	12.509	12.923	12.509	12.509	12.509	12.923
222	Cercidiphyllum japonicum	Cercidiphyllaceae	408	23.8	24	24.5	24.5	24.5	24.5	219.45	223.995	235.589	235.589	235.589	235.589
223	Cercidiphyllum japonicum	Cercidiphyllaceae	42	12.2	12.3	12.2	12.4	12.3	12.2	41.783	42.642	41.783	43.512	42.642	41.783
224	Cercidiphyllum japonicum	Cercidiphyllaceae	16	8	8.2	7.8	8.2	8	7.9	14.659	15.579	13.774	15.579	14.659	14.212
225	Cercidiphyllum japonicum	Cercidiphyllaceae	196	11	11.3	11.2	11.3	11.4	11.5	32.278	34.516	33.76	34.516	35.282	36.058
226	Fraxinus lanuginosa	Oleaceae	459	17	17.2	17.5	17.4	17.5	17.9	119.542	123.07	128.475	126.658	128.475	135.895
227	Fraxinus lanuginosa	Oleaceae	86	3.5	3.5	3.5	3.7	3.6	3.7	2.569	2.569	2.569	2.915	2.739	2.915
228	Fraxinus lanuginosa	Oleaceae	223	2.5	2.3	2.6	3	3	3.2	1.225	1.028	1.333	1.82	1.82	2.1
229	Fraxinus lanuginosa	Oleaceae	504	2.4	2.5	2.5	2.8	2.8	3.1	1.124	1.225	1.225	1.565	1.565	1.957
230	Fraxinus lanuginosa	Oleaceae	418	2.7	2.8	2.7	2.8	3	3	1.446	1.565	1.446	1.565	1.82	1.82
231	Fraxinus lanuginosa	Oleaceae	563	2.4	1.4	1.3	1.6	1.6	2	1.124	0.386	0.338	0.496	0.496	0.77
232	Fraxinus lanuginosa	Oleaceae	433	9.3	9.6	9.1	9.2	9	9.4	26.606	28.786	25.211	25.903	24.531	27.321
233	Fraxinus lanuginosa	Oleaceae	292	10	10.4	10.1	10.5	10.7	11	31.858	35.121	32.655	35.967	37.696	40.383
234	Fraxinus lanuginosa	Oleaceae	253	1.8	1.4	1.6	1.9	2.2	2.4	0.624	0.386	0.496	0.695	0.937	1.124
235	Fraxinus lanuginosa	Oleaceae	417	3.7	3.5	3.4	3.5	3.5	3.5	2.915	2.569	2.406	2.569	2.569	2.569
236	Fraxinus lanuginosa	Oleaceae	294	3.9	4	4	4.1	4.5	4.2	3.289	3.486	3.486	3.691	4.585	3.903
237	Fraxinus lanuginosa	Oleaceae	564	11.7	12	12	12.2	12.2	12.6	47.094	50.163	50.163	52.274	52.274	56.655
238	Fraxinus lanuginosa	Oleaceae	482	21.5	22	21.3	22.1	22.2	22.5	213.871	226.331	209	228.871	231.428	239.196
239	Fraxinus lanuginosa	Oleaceae	271	2.4	2.1	2.1	2.2	2.5	2.6	1.124	0.851	0.851	0.937	1.225	1.333
240	Fraxinus lanuginosa	Oleaceae	413	1.9	1.9	2	2.1	2	2.2	0.695	0.695	0.77	0.851	0.77	0.937
241	Fraxinus lanuginosa	Oleaceae	242	8.7	8.8	8.7	8.9	9	9.2	22.557	23.204	22.557	23.862	24.531	25.903
242	Fraxinus lanuginosa	Oleaceae	11	3.1	3.2	3.3	3.5	3.7	3.9	1.957	2.1	2.25	2.569	2.915	3.289
243	Fraxinus lanuginosa	Oleaceae	217	9.8	10.3	10	10.1	10.2	10.3	30.298	34.287	31.858	32.655	33.465	34.287
244	Fraxinus lanuginosa	Oleaceae	432	10.5	10.7	10	10.2	10.3	11	35.967	37.696	31.858	33.465	34.287	40.383
245	Fraxinus lanuginosa	Oleaceae	416	3.2	3	2.9	2.9	3.2	3	2.1	1.82	1.689	1.689	2.1	1.82
246	Fraxinus lanuginosa	Oleaceae	397	7.7	7.9	8	8	8.2	8.8	16.695	17.781	18.34	18.34	19.491	23.204
247	Fraxinus lanuginosa	Oleaceae	265	8.7	8.7	8.8	8.9	8.8	8.8	22.557	22.557	23.204	23.862	23.204	23.204
248	Fraxinus lanuginosa	Oleaceae	612	3.8	4	3.7	4	4	4	3.098	3.486	2.915	3.486	3.486	3.486
249	Fraxinus lanuginosa	Oleaceae	483	7.1	7.5	7.8	7.9	8.5	8.5	13.685	15.65	17.233	17.781	21.297	21.297
250	Fraxinus lanuginosa	Oleaceae	90	1.5	1.6	1.6	1.8	2	2	0.439	0.496	0.496	0.624	0.77	0.77
251	Fraxinus lanuginosa	Oleaceae	258	8.9	9.1	9	9.1	9.2	9.2	23.862	25.211	24.531	25.211	25.903	25.903
252	Fraxinus lanuginosa	Oleaceae	503	3.2	3.4	3.5	4	4	4	2.1	2.406	2.569	3.486	3.486	3.486
253	Ilex macropoda	Aquifoliaceae	363	2.8	2.8	2.8	2.7	3	2.8	1.474	1.474	1.474	1.362	1.715	1.474
254	Ilex macropoda	Aquifoliaceae	365	1.3	1.3	1.2	1.5	1.6	1.8	0.318	0.318	0.276	0.414	0.468	0.588
255	Ilex macropoda	Aquifoliaceae	70	3.4	3.1	3.1	3.4	3.4	3.6	2.267	1.844	1.844	2.267	2.267	2.58
256	Ilex macropoda	Aquifoliaceae	71	1.8	1.8	1.8	1.9	2.1	2	0.588	0.588	0.588	0.655	0.802	0.726
257	Kalopanax pictus	Araliaceae	484	6.5	6.7	7.1	7.2	7.1	7.1	9.274	9.984	11.501	11.901	11.501	11.501
258	Kalopanax pictus	Araliaceae	398	18.5	18.2	18.2	18.9	19	19.1	123.944	119.016	119.016	130.696	132.416	134.15
259	Magnolia obovata	Magnoliaceae	108	33.3	35.6	34.9	34.7	34.7	35.5	483.178	566.265	540.232	532.914	532.914	562.506
260	Magnolia obovata	Magnoliaceae	313	10.5	10.8	10.5	10.8	10.7	11	28.082	30.122	28.082	30.122	29.432	31.53
261	Magnolia obovata	Magnoliaceae	133	22.2	22.4	22.7	23.3	23.3	23.6	180.695	184.725	190.866	203.493	203.493	209.979
262	Magnolia obovata	Magnoliaceae	395	24.7	24.7	24.9	25.8	26.3	26.9	234.753	234.753	239.425	261.095	273.59	289.016
263	Magnolia obovata	Magnoliaceae	282	21.3	21.4	21.6	21.8	21.8	21.9	163.183	165.079	168.907	172.786	172.786	174.744
264	Magnolia obovata	Magnoliaceae	488	18	18.4	18.4	19.1	19.4	19.9	107.582	113.614	113.614	124.634	129.539	137.96
265	Magnolia obovata	Magnoliaceae	385	15	15	14.8	15.2	15	14.8	68.34	68.34	66.09	70.634	68.34	66.09
266	Magnolia praecocissima	Magnoliaceae	153	1.6	1.6	1.5	1.6	1.7	1.6	0.384	0.384	0.34	0.384	0.431	0.384
267	Magnolia praecocissima	Magnoliaceae	135	26.1	26.1	25.9	26.5	26.5	26.8	266.036	266.036	261.098	276.068	276.068	283.729
268	Magnolia praecocissima	Magnoliaceae	46	3.1	3	3	3.1	3	3.1	1.514	1.408	1.408	1.514	1.408	1.514
269	Magnolia praecocissima	Magnoliaceae	13	18.4	18.4	18.4	18.4	18.1	18.3	112.549	112.549	112.549	112.549	108.05	111.038
270	Morus australis	Moraceae	373	2.8	2.8	2.9	3.1	3.5	3.3	1.478	1.478	1.596	1.848	2.426	2.125
271	Morus australis	Moraceae	476	6	6.4	6.7	7.4	8	8.3	8.586	10.038	11.22	14.302	17.321	18.966
272	Morus australis	Moraceae	120	5	5.2	5.2	5	5	5.3	5.551	6.093	6.093	5.551	5.551	6.376
273	Morus australis	Moraceae	224	2.1	2.4	2.3	2.6	2.6	2.6	0.804	1.061	0.97	1.259	1.259	1.259
274	Morus australis	Moraceae	137	3.3	3.4	3.5	3.6	3.7	3.8	2.125	2.273	2.426	2.587	2.753	2.926
275	Ostrya japonica	Betulaceae	531	26.7	26.6	27.3	28	28	28.5	363.358	360.058	383.511	407.788	407.788	425.636
276	Ostrya japonica	Betulaceae	290	23.5	24	24.3	24.5	24	24.2	266.038	280.125	288.775	294.624	280.125	285.875
277	Ostrya japonica	Betulaceae	429	17.4	17.1	16.8	17.1	17.1	17.4	126.606	121.248	116.026	121.248	121.248	126.606
278	Ostrya japonica	Betulaceae	394	18.4	18.4	18.3	19.2	19	19	145.452	145.452	143.499	161.639	157.499	157.499
279	Ostrya japonica	Betulaceae	192	10.5	10.6	10.8	11.3	10.5	10.4	35.952	36.81	38.563	43.165	35.952	35.106
280	Ostrya japonica	Betulaceae	592	14.9	14.9	15.1	15.2	15.2	14.5	86.044	86.044	88.952	90.428	90.428	80.398
281	Ostrya japonica	Betulaceae	127	17.2	17	17.1	17.3	17	17.5	123.019	119.492	121.248	124.805	119.492	128.422
282	Ostrya japonica	Betulaceae	235	14.6	15	14.7	14.5	14.5	14.5	81.788	87.491	83.193	80.398	80.398	80.398
283	Ostrya japonica	Betulaceae	353	19	19.3	19.4	20.3	20.6	20.9	157.499	163.732	165.841	185.529	192.377	199.368
284	Ostrya japonica	Betulaceae	465	19.2	19.4	19.8	20.4	21	21	161.639	165.841	174.434	187.796	201.73	201.73
285	Ostrya japonica	Betulaceae	468	17.1	17.1	17	17.4	17.3	17.6	121.248	121.248	119.492	126.606	124.805	130.253
286	Ostrya japonica	Betulaceae	604	14.5	14.6	14.5	14.5	14.3	14.2	80.398	81.788	80.398	80.398	77.661	76.313
287	Ostrya japonica	Betulaceae	225	20	20.6	21.1	21.4	21.3	21.5	178.824	192.377	204.108	211.339	208.913	213.782
288	Ostrya japonica	Betulaceae	372	15.4	15.7	15.7	16	16.3	16.1	93.423	98.024	98.024	102.757	107.622	104.364
289	Ostrya japonica	Betulaceae	355	16.2	16	16	16.5	16.5	17.6	105.985	102.757	102.757	110.939	110.939	130.253
290	Ostrya japonica	Betulaceae	409	10.3	10.3	10.3	10.3	10.1	10.2	34.272	34.272	34.272	34.272	32.642	33.451
291	Ostrya japonica	Betulaceae	19	12.4	12.3	12.4	12.7	12.2	12.2	54.416	53.328	54.416	57.76	52.253	52.253
292	Ostrya japonica	Betulaceae	356	12.1	12.1	12.3	12	12	11.8	51.191	51.191	53.328	50.142	50.142	48.084
293	Ostrya japonica	Betulaceae	95	20.3	20.6	20.4	21	20.6	20.8	185.529	192.377	187.796	201.73	192.377	197.021
294	Ostrya japonica	Betulaceae	412	16.3	16	16	16.7	16.1	16.3	107.622	102.757	102.757	114.315	104.364	107.622
295	Ostrya japonica	Betulaceae	55	18.3	18.5	18.1	18.3	18	18.2	143.499	147.421	139.638	143.499	137.73	141.561
296	Ostrya japonica	Betulaceae	287	21.5	22	22.3	23	23.2	23.6	213.782	226.237	233.904	252.363	257.784	268.823
297	Ostrya japonica	Betulaceae	578	20.4	20.4	20.6	21.3	21.3	21.5	187.796	187.796	192.377	208.913	208.913	213.782
298	Ostrya japonica	Betulaceae	125	14.7	14.5	14.6	14.8	14.5	14.7	83.193	80.398	81.788	84.611	80.398	83.193
299	Ostrya japonica	Betulaceae	442	14.2	14.5	14.3	14.2	14	14	76.313	80.398	77.661	76.313	73.66	73.66
300	Ostrya japonica	Betulaceae	344	24.8	25.5	25.7	26.3	27	27.4	303.522	324.865	331.114	350.259	373.359	386.928
301	Ostrya japonica	Betulaceae	596	14.6	14.2	14	14.1	14	13.9	81.788	76.313	73.66	74.979	73.66	72.354
302	Ostrya japonica	Betulaceae	129	13.5	13.9	13.1	13.4	13	13.1	67.27	72.354	62.406	66.034	61.225	62.406
303	Ostrya japonica	Betulaceae	93	11.1	11.3	11.1	11.1	10.3	10.9	41.286	43.165	41.286	41.286	34.272	39.458
304	Ostrya japonica	Betulaceae	370	14.8	14.7	14.9	15	15	14.9	84.611	83.193	86.044	87.491	87.491	86.044
305	Ostrya japonica	Betulaceae	425	24.1	23.9	23.8	25	24.5	24.7	282.992	277.275	274.441	309.537	294.624	300.539
306	Ostrya japonica	Betulaceae	384	23	23	22.8	23.5	23	23.5	252.363	252.363	247.007	266.038	252.363	266.038
307	Ostrya japonica	Betulaceae	296	25.6	26.1	26.5	27.6	27.4	27.2	327.981	343.811	356.775	393.814	386.928	380.11
308	Ostrya japonica	Betulaceae	96	8.3	8.4	8.2	8.3	8.2	8.1	20.074	20.676	19.482	20.074	19.482	18.902
309	Ostrya japonica	Betulaceae	116	15	15.1	15.1	15.3	15.1	15.5	87.491	88.952	88.952	91.918	88.952	94.942
310	Ostrya japonica	Betulaceae	388	15.9	16	16	16.2	16	16.3	101.165	102.757	102.757	105.985	102.757	107.622
311	Ostrya japonica	Betulaceae	233	17.5	18.1	18	18.2	17.7	18.1	128.422	139.638	137.73	141.561	132.099	139.638
312	Ostrya japonica	Betulaceae	351	13.5	13.6	13.7	14.4	14.4	14.5	67.27	68.521	69.785	79.023	79.023	80.398
313	Ostrya japonica	Betulaceae	448	13.4	13.3	13.2	13.4	13	13	66.034	64.811	63.602	66.034	61.225	61.225
314	Ostrya japonica	Betulaceae	376	17.8	18.8	17.6	17.4	16.8	16.8	133.961	153.421	130.253	126.606	116.026	116.026
315	Ostrya japonica	Betulaceae	352	18.9	19	19.1	20	20	20.4	155.452	157.499	159.561	178.824	178.824	187.796
316	Prunus sargentii	Rosaceae	309	28.8	30	30	30.8	30.5	30.8	388.326	428.509	428.509	456.507	445.894	456.507
317	Prunus sargentii	Rosaceae	164	10.9	10.9	10.9	10.9	10.9	10.8	35.1	35.1	35.1	35.1	35.1	34.303
318	Prunus sargentii	Rosaceae	30	21	20.8	21	21.6	21.5	21.2	179.447	175.258	179.447	192.354	190.167	183.692
319	Prunus sargentii	Rosaceae	33	20.9	20.9	20.9	21	20.7	20.7	177.345	177.345	177.345	179.447	173.185	173.185
320	Prunus sargentii	Rosaceae	154	29.7	30.1	29.6	30.4	30.5	30.6	418.259	431.956	414.873	442.387	445.894	449.417
321	Prunus sargentii	Rosaceae	399	20.6	20.9	20.8	21.6	21.5	21.8	171.126	177.345	175.258	192.354	190.167	196.771
322	Prunus sargentii	Rosaceae	585	24	24.3	25.2	26	26.4	27	249.182	256.876	280.754	302.987	314.46	332.117
323	Prunus sargentii	Rosaceae	143	28.8	28.6	29.4	30.4	30	30.9	388.326	381.84	408.146	442.387	428.509	460.075
324	Prunus sargentii	Rosaceae	334	22	22.5	23	23.8	23.7	24	201.246	212.685	224.486	244.126	241.619	249.182
325	Prunus sargentii	Rosaceae	512	21.1	21.9	21.8	22.5	22.9	23	181.562	199.002	196.771	212.685	222.097	224.486
326	Prunus sargentii	Rosaceae	435	26	25.9	26.1	27.6	27.2	28.1	302.987	300.156	305.833	350.312	338.122	365.888
327	Prunus sargentii	Rosaceae	515	20.6	21.2	20.4	20.8	21.5	22	171.126	183.692	167.051	175.258	190.167	201.246
328	Prunus sargentii	Rosaceae	150	28.9	28.7	28.6	29	28.5	28.7	391.591	385.075	381.84	394.872	378.619	385.075
329	Prunus sargentii	Rosaceae	263	27.1	27.8	27.8	28.1	28.3	28.2	335.112	356.498	356.498	365.888	372.224	369.048
330	Prunus sargentii	Rosaceae	583	14.7	14.7	13.9	14	14	13.9	74.003	74.003	64.362	65.523	65.523	64.362
331	Prunus sargentii	Rosaceae	142	25.7	25.6	26.2	27.4	27.3	27.8	294.538	291.752	308.693	344.187	341.147	356.498
332	Prunus sargentii	Rosaceae	322	40.2	41.6	41.9	42.3	42.5	42.7	858.128	929.347	944.989	966.054	976.675	987.356
333	Prunus sargentii	Rosaceae	43	27.2	27.4	27.2	27.4	27.4	28.1	338.122	344.187	338.122	344.187	344.187	365.888
334	Prunus sargentii	Rosaceae	490	29.7	29.4	30.1	31	31.5	32	418.259	408.146	431.956	463.658	481.8	500.322
335	Prunus sargentii	Rosaceae	509	23.8	24.4	24.4	24.8	24.6	25	244.126	259.47	259.47	269.994	264.703	275.345
336	Prunus sargentii	Rosaceae	8	31.8	32.2	33	33.1	33.3	33.3	492.868	507.836	538.502	542.404	550.252	550.252
337	Prunus sargentii	Rosaceae	326	27	28.1	28.8	29.7	30	30.3	332.117	365.888	388.326	418.259	428.509	438.895
338	Quercus crispula	Fagaceae	59	27.5	27.7	28.2	29.2	29.1	30	399.445	406.526	424.53	461.835	458.027	492.929
339	Quercus crispula	Fagaceae	105	22.1	22.8	23	23.1	23.2	23.8	234.099	252.754	258.235	261	263.782	280.826
340	Quercus crispula	Fagaceae	84	26.7	27	27.1	27.6	27.5	28	371.813	382.046	385.491	402.977	399.445	417.276
341	Quercus crispula	Fagaceae	193	15	14.9	15.2	15	14.8	14.9	89.527	88.046	92.532	89.527	86.58	88.046
342	Quercus crispula	Fagaceae	36	23.2	23.9	24.3	25	25.3	26.2	263.782	283.726	295.494	316.739	326.099	355.101
343	Quercus crispula	Fagaceae	168	21.2	21.4	21.5	21.5	22.5	22.9	211.307	216.257	218.756	218.756	244.659	255.486
344	Quercus crispula	Fagaceae	188	30	30	30.3	31.2	30.2	30.8	492.929	492.929	504.876	541.658	500.876	525.136
345	Quercus crispula	Fagaceae	53	22.6	23	23.3	23.4	23.5	23.7	247.341	258.235	266.581	269.396	272.228	277.944
346	Quercus crispula	Fagaceae	180	15.8	15.4	15.4	15.8	15.2	15	101.904	95.597	95.597	101.904	92.532	89.527
347	Quercus crispula	Fagaceae	144	17.5	17.8	17.7	18.3	18.2	18.8	131.41	137.078	135.173	146.838	144.854	156.991
348	Quercus crispula	Fagaceae	244	29.4	30.9	31.5	32.4	33	33.8	469.504	529.241	554.232	592.897	619.459	655.852
349	Quercus crispula	Fagaceae	552	28.1	28.7	29	30	29.4	30.5	420.894	442.966	454.235	492.929	469.504	512.928
350	Quercus crispula	Fagaceae	183	33.3	33.5	34.1	35.6	35.7	36.5	632.975	642.073	669.787	741.821	746.763	786.924
351	Quercus crispula	Fagaceae	215	29.8	30.2	30.3	31.4	31.8	32.6	485.051	500.876	504.876	550.023	566.963	601.681
352	Quercus crispula	Fagaceae	58	24.7	24.8	24.9	25.6	25.5	25.8	307.532	310.584	313.653	335.612	332.424	342.04
353	Quercus crispula	Fagaceae	49	46.8	47.5	48	50	50	50.6	1402.633	1451.019	1486.08	1630.468	1630.468	1675.068
354	Quercus crispula	Fagaceae	272	11.8	12.2	12	12	12	11.9	49.203	53.468	51.309	51.309	51.309	50.249
355	Quercus crispula	Fagaceae	434	23.3	23.3	23.9	25.1	25.2	25.9	266.581	266.581	283.726	319.842	322.962	345.28
356	Quercus crispula	Fagaceae	545	15.8	16	16	16	16.2	16.2	101.904	105.148	105.148	105.148	108.451	108.451
357	Quercus crispula	Fagaceae	72	20.2	20.3	20.4	20.9	20.7	21.4	187.543	189.846	192.165	204.007	199.221	216.257
358	Quercus crispula	Fagaceae	186	29.1	29.4	30	30.9	31	32.1	458.027	469.504	492.929	529.241	533.362	579.851
359	Quercus crispula	Fagaceae	600	15.6	15.8	16	16.1	16.5	16.6	98.721	101.904	105.148	106.792	113.52	115.24
360	Quercus crispula	Fagaceae	189	21	21.9	21.4	22	21.8	22.5	206.424	228.919	216.257	231.501	226.353	244.659
361	Quercus crispula	Fagaceae	17	22.9	23	23.5	23.9	23.8	24.5	255.486	258.235	272.228	283.726	280.826	301.479
362	Quercus crispula	Fagaceae	603	23.2	23.1	23	24.1	25.5	25.9	263.782	261	258.235	289.576	332.424	345.28
363	Quercus crispula	Fagaceae	69	36.7	36.9	37	37.8	37.7	38.9	797.139	807.423	812.591	854.563	849.256	914.088
364	Quercus crispula	Fagaceae	173	20.4	21.2	20	20	20.1	20.5	192.165	211.307	182.985	182.985	185.256	194.501
365	Quercus crispula	Fagaceae	393	25.2	26.5	27.5	27.5	28	28.5	322.962	365.076	399.445	399.445	417.276	435.539
366	Quercus crispula	Fagaceae	203	21.5	22.2	22.6	23.4	23.3	24.2	218.756	236.714	247.341	269.396	266.581	292.526
367	Quercus crispula	Fagaceae	546	14.3	14.1	13.8	14	14	14.7	79.468	76.724	72.716	75.374	75.374	85.128
368	Quercus crispula	Fagaceae	267	20	20.5	20	20.2	20.1	20	182.985	194.501	182.985	187.543	185.256	182.985
369	Quercus crispula	Fagaceae	453	22.3	23	22.7	23.5	23.5	23.3	239.346	258.235	250.039	272.228	272.228	266.581
370	Quercus crispula	Fagaceae	51	26.7	26.9	27	27.5	27.7	28.1	371.813	378.617	382.046	399.445	406.526	420.894
371	Quercus crispula	Fagaceae	471	14.8	15	15	15	15	15.1	86.58	89.527	89.527	89.527	89.527	91.022
372	Quercus crispula	Fagaceae	220	12.7	12.6	12.6	12.8	12.6	13	59.104	57.95	57.95	60.272	57.95	62.649
373	Quercus serrata	Fagaceae	5	26	26.6	27.3	28.2	28.5	29.7	348.088	367.962	391.929	423.983	434.979	480.519
374	Quercus serrata	Fagaceae	276	15.7	16.1	16	16.5	16.4	16.3	100.176	106.654	105.012	113.374	111.671	109.984
375	Quercus serrata	Fagaceae	44	20.6	20.7	20.7	21.1	20.7	21.4	196.599	198.965	198.965	208.589	198.965	215.978
376	Quercus serrata	Fagaceae	576	14.6	14.7	14.3	14.8	14.8	14.7	83.584	85.019	79.365	86.468	86.468	85.019
377	Sorbus alnifolia	Rosaceae	1	5.7	5.5	5.7	5.7	5.7	5.6	7.705	7.073	7.705	7.705	7.705	7.385
378	Sorbus alnifolia	Rosaceae	7	12.9	13.2	13.2	13.2	13.3	13.7	57.614	61.016	61.016	61.016	62.176	66.947
379	Sorbus alnifolia	Rosaceae	34	11.4	11.8	11.7	11.7	10.5	11.6	42.329	46.129	45.161	45.161	34.49	44.204
380	Styrax obassia	Styracaceae	122	2	2.2	2.1	2.4	2.7	2.3	0.682	0.83	0.754	0.995	1.281	0.91
381	Styrax obassia	Styracaceae	303	8.3	8.3	8.6	8.5	8.5	8.4	17.787	17.787	19.416	18.863	18.863	18.32
382	Styrax obassia	Styracaceae	339	10	10.1	10.1	10.8	11.1	11.9	28.216	28.923	28.923	34.17	36.583	43.512
383	Styrax obassia	Styracaceae	423	8.3	8.2	7.8	8.2	8.5	8	17.787	17.263	15.263	17.263	18.863	16.244
384	Styrax obassia	Styracaceae	24	7.6	7.9	7.8	7.8	7.9	8	14.32	15.749	15.263	15.263	15.749	16.244
385	Styrax obassia	Styracaceae	56	10.3	10.4	10.2	10.4	10.2	10.3	30.368	31.107	29.64	31.107	29.64	30.368
386	Styrax obassia	Styracaceae	45	3	2.9	2.9	3	3	2.9	1.612	1.496	1.496	1.612	1.612	1.496
387	Styrax obassia	Styracaceae	275	9.3	9.3	9.3	9.4	9.5	9.5	23.566	23.566	23.566	24.199	24.842	24.842
388	Styrax obassia	Styracaceae	298	12.9	13.1	13.4	13	13.2	13.7	53.214	55.297	58.511	54.25	56.356	61.835
389	Styrax obassia	Styracaceae	157	13.3	13.2	13	13.4	13.4	13.6	57.428	56.356	54.25	58.511	58.511	60.715
390	Styrax obassia	Styracaceae	110	10.6	10.6	10.5	10.7	10.2	10.8	32.616	32.616	31.856	33.388	29.64	34.17
391	Styrax obassia	Styracaceae	37	2	2	2	2	2	2	0.682	0.682	0.682	0.682	0.682	0.682
392	Styrax obassia	Styracaceae	387	2.6	2.6	2.6	2.6	2.7	2.6	1.18	1.18	1.18	1.18	1.281	1.18
393	Styrax obassia	Styracaceae	61	13.2	13.2	13.3	13.4	13.6	13.4	56.356	56.356	57.428	58.511	60.715	58.511
394	Styrax obassia	Styracaceae	281	9.4	9.5	9.5	9.7	9.5	9.8	24.199	24.842	24.842	26.161	24.842	26.835
395	Styrax obassia	Styracaceae	80	8.1	8.3	7.9	8.2	8	7.9	16.749	17.787	15.749	17.263	16.244	15.749
396	Styrax obassia	Styracaceae	336	14.4	14.6	14.3	15.2	15	15	70.02	72.471	68.813	80.126	77.524	77.524
397	Styrax obassia	Styracaceae	139	5.2	5.9	5	5.1	5.2	5.2	5.714	7.733	5.205	5.456	5.714	5.714
398	Styrax obassia	Styracaceae	602	11.7	11.9	11.6	11.9	11.7	12	41.712	43.512	40.829	43.512	41.712	44.43
399	Styrax obassia	Styracaceae	414	6	5.9	6	6.1	6	6	8.052	7.733	8.052	8.38	8.052	8.052
400	Styrax obassia	Styracaceae	158	1.9	2.3	1.8	1.8	2.5	1.9	0.615	0.91	0.553	0.553	1.085	0.615
401	Styrax obassia	Styracaceae	426	11.4	11.8	11.4	11.5	11	11	39.096	42.606	39.096	39.957	35.767	35.767
402	Styrax obassia	Styracaceae	211	5.7	5.9	5.8	5.7	5.8	5.9	7.117	7.733	7.421	7.117	7.421	7.733
403	Styrax obassia	Styracaceae	279	10.6	10.3	10.7	10.7	10.4	10.8	32.616	30.368	33.388	33.388	31.107	34.17
404	Styrax obassia	Styracaceae	310	11	11.2	11	11.2	11.3	11.2	35.767	37.41	35.767	37.41	38.247	37.41
405	Styrax obassia	Styracaceae	289	6.4	6.3	6.4	6.6	7	7	9.413	9.061	9.413	10.144	11.708	11.708
406	Styrax obassia	Styracaceae	335	15.2	15.4	15.6	15.7	15.7	15.6	80.126	82.78	85.485	86.857	86.857	85.485
407	Styrax obassia	Styracaceae	22	1.6	1.8	1.8	1.8	2	1.9	0.44	0.553	0.553	0.553	0.682	0.615
408	Styrax obassia	Styracaceae	375	13.6	13.5	13.3	13.6	13	13.7	60.715	59.607	57.428	60.715	54.25	61.835
409	Styrax obassia	Styracaceae	513	7.4	7.7	7.3	7.5	7.4	7.5	13.413	14.787	12.973	13.862	13.413	13.862
410	Styrax obassia	Styracaceae	341	5.7	5.8	5.7	5.8	6	5.8	7.117	7.421	7.117	7.421	8.052	7.421
411	Styrax obassia	Styracaceae	438	7	7.4	7.5	7.2	7	7	11.708	13.413	13.862	12.543	11.708	11.708
412	Styrax obassia	Styracaceae	495	9.5	9.5	9.3	9.6	9.5	9.5	24.842	24.842	23.566	25.496	24.842	24.842
413	Styrax obassia	Styracaceae	172	9.5	9.6	9.7	9.7	9.7	9.8	24.842	25.496	26.161	26.161	26.161	26.835
414	Styrax obassia	Styracaceae	252	6.3	6.3	6.2	6.4	6.6	6.8	9.061	9.061	8.716	9.413	10.144	10.909
415	Styrax obassia	Styracaceae	427	9.9	10.1	9.9	10	9.9	10	27.521	28.923	27.521	28.216	27.521	28.216
416	Styrax obassia	Styracaceae	288	5.9	5.7	5.7	5.8	5.9	5.6	7.733	7.117	7.117	7.421	7.733	6.821
417	Styrax obassia	Styracaceae	618	13.8	13.8	13.9	14	14	14.7	62.967	62.967	64.111	65.268	65.268	73.715
418	Styrax obassia	Styracaceae	260	5.7	5.5	5.5	5.6	5.6	5.7	7.117	6.533	6.533	6.821	6.821	7.117
419	Swida controversa	Cornaceae	261	26.5	27.1	27.2	27.2	27.1	27.3	322.163	340.179	343.234	343.234	340.179	346.305
420	Tilia japonica	Tiliaceae	57	13.1	13.1	13.2	13.1	13.2	13.4	45.914	45.914	46.793	45.914	46.793	48.582
421	Tilia japonica	Tiliaceae	170	23	23.3	23.3	23.3	23.6	24	185.668	191.669	191.669	191.669	197.778	206.093
422	Tilia japonica	Tiliaceae	491	9.4	9.3	9.3	9.6	9.8	9.4	20.093	19.567	19.567	21.17	22.282	20.093
423	Tilia japonica	Tiliaceae	262	19.9	20.5	20.5	21.2	21.2	21.4	129.944	139.844	139.844	151.928	151.928	155.487
424	Tilia japonica	Tiliaceae	329	13.1	13.3	13.3	13.5	14	13.6	45.914	47.683	47.683	49.492	54.193	50.412
425	Tilia japonica	Tiliaceae	300	21.1	20.4	21.8	22	22.1	22.4	150.167	138.165	162.746	166.447	168.315	173.992
426	Tilia japonica	Tiliaceae	31	7.4	7	6.9	7.2	7	7.4	11.137	9.721	9.386	10.414	9.721	11.137
427	Tilia japonica	Tiliaceae	146	10.2	10.2	10	10.2	10	10.8	24.61	24.61	23.428	24.61	23.428	28.372
428	Tilia japonica	Tiliaceae	241	21.4	22	22	22	22.2	22.1	155.487	166.447	166.447	166.447	170.195	168.315
429	Tilia japonica	Tiliaceae	239	23.4	23.7	23.8	24.9	24	24.3	193.693	199.839	201.912	225.514	206.093	212.457
430	Tilia japonica	Tiliaceae	107	1.4	1.6	1.6	1.9	1.5	1.4	0.284	0.365	0.365	0.511	0.323	0.284
431	Tilia japonica	Tiliaceae	492	2.2	2.2	2.3	2.4	2.5	2.4	0.689	0.689	0.756	0.826	0.901	0.826
432	Tilia maximowicziana	Tiliaceae	91	24	24.5	24.9	25.7	25.7	26.2	186.383	196.03	203.946	220.309	220.309	230.897
433	Tilia maximowicziana	Tiliaceae	9	8.9	8.9	8.8	8.9	9	9.8	15.87	15.87	15.432	15.87	16.315	20.151
434	Tilia maximowicziana	Tiliaceae	268	32.6	33	33.6	33.9	34.1	34.1	391.23	402.789	420.469	429.462	435.515	435.515
435	Tilia maximowicziana	Tiliaceae	421	28.5	28.7	29	30.3	29.9	29.5	283.2	288.029	295.357	328.285	317.95	307.795
436	Tilia maximowicziana	Tiliaceae	422	33.9	34.5	34.5	35.3	35.5	35.2	429.462	447.755	447.755	472.781	479.151	469.613
437	Tilia maximowicziana	Tiliaceae	88	12.1	12	11.9	12.5	12.3	13	34.06	33.363	32.674	36.939	35.482	40.736
438	Tilia maximowicziana	Tiliaceae	101	7.3	7.5	7.6	8	8	8.5	9.742	10.409	10.753	12.198	12.198	14.165
439	Tilia maximowicziana	Tiliaceae	87	1.9	2	1.9	2.2	2.1	2.2	0.462	0.512	0.462	0.623	0.566	0.623
440	Tilia maximowicziana	Tiliaceae	136	23.1	23.2	23.5	24.3	23.8	24.6	169.71	171.518	177.011	192.138	182.601	197.992
441	Ulmus davidiana	Ulmaceae	100	3.2	3.2	3.1	3.4	3.4	3.5	1.916	1.916	1.785	2.195	2.195	2.344
